# Supplementary material for: Knowledge, attitude, and practice of Bangladeshi urban slum dwellers towards COVID-19 transmission-prevention: A cross-sectional study
Source: PLOS Glob Public Health. 2022 Sep 6;2(9):e0001017. doi: 10.1371/journal.pgph.0001017 (PMC10021697; doi:10.1371/journal.pgph.0001017)
Supplement: S1 Data — (XLSX) [file pgph.0001017.s001.xlsx]

## Sheet: datasheet
1.1 interviewer_code	1.2 date_interview	1.3 consent	1.4 start	1.5 end	1.6 name of slum	2.1 member_code	2.2 relationship_hh	2.3 sex	2.4 age	2.5 marital_status	2.5a marital_status_others	2.6 Family size	2.7 education	2.8 occupation	2.9 regular_earning_member	2.10 worked_in_last_30_days	2.11 income_in_last_30_days	3.1 kap_Have_you_heard_about_COVID-19?	3.2 kap_is_COVID-19_a_contagious_disease?	3.3 kap_Is_COVID-19_a_viral_disease?	3.4 COVID-19_is_a_deadly_disease?	3.5 COVID-19_is_a_curable_disease?	3.6 Can a person be infected with COVID-19 after recovered from it?	3.7 Does COVID-19 transmit through air?	3.8 Can COVID-19 be prevented through using face mask?	3.9 Without proper disinfecting, usage of cloth mask can increase the risk of infection?	3.10 Can frequent hand washing prevent COVID-19?	3.11 Maintaining 1 meter or 3 feet distance from infected person is helpful for preventing COVID-19?	3.12 Do you know that symptoms of COVID-19 become visible within 3-14 days of infection?	3.13 Do you know that generally a COVID-19 patient gets recovered within 28 days?	3.14 Cleaning office, home and regular usage things with sanitizer/soap/detergent can reduce the risk of COVID-19?	3.15 Treatment of COVID-19 can be done at home?	3.16 Elderly people are more at risk of COVID-19?	3.17 Smokers are at risk of COVID-19?	3.18 Rich people are at risk of COVID-19?/ reverse	3.19 Children are at risk of COVID-19?	3.20 Pregnant women are at risk of COVID-19?	3.21 COVID-19 can be serious to the patients with diabetes and heart disease?	3.22 Whether the followings are symptoms of COVID-19 - Fever	3.23 Whether the followings are symptoms of COVID-19 - Dry cough	3.24 Whether the followings are symptoms of COVID-19 - Difficulty in breathing	3.25 Whether the followings are symptoms of COVID-19 - Sore throat	3.26 Whether the followings are symptoms of COVID-19 - Odor lessness	3.27 Whether the followings are symptoms of COVID-19 - Diarrhea	3.28 Whether the followings are symptoms of COVID-19 - Weakness	3.29 Do you have access to quarantine facility nearby your house/workplace?	3.30 Did you receive any message on COVID-19 prevention and treatment?	3.31 Do you know any hotline number to contact in case of any symptoms of you or others?	3.32 Source of information about COVID-19
2	2020-11-14	OK	2020-11-14T12:08:08.603+06:00	2020-11-17T18:08:33.513+06:00	Tongi	1	1	2	45	3		1	3	3	2			1	3	1	1	2	1	3	1	1	1	1	1	1	1	1	1	1	1	2	1	1	1	1	1	1	1	1	1	2	1	2	1
3	2020-11-11	OK	2020-11-11T19:53:58.963+06:00	2020-11-11T22:39:54.895+06:00	Korail Slum	1	1	1	32	1		4	12	1	1	26	10000	1	2	1	1	1	1	1	1	1	1	1	3	2	1	1	1	1	3	2	1	1	2	1	2	1	2	2	3	2	2	2	6
3	2020-11-11	OK	2020-11-11T17:11:43.361+06:00	2020-11-11T20:20:22.874+06:00	Korail Slum	1	2	2	28	1		5	7	3	2			1	1	1	1	2	3	1	1	1	1	1	1	3	1	1	1	1	2	1	1	1	1	1	1	1	2	2	2	2	1	1	1
1	2020-11-18	OK	2020-11-18T21:48:09.750+06:00	2020-11-18T22:42:17.782+06:00	korail slum	1	1	2	33	1		3	7	4	1	15	8000	1	1	1	1	2	1	1	1	1	1	2	2	1	1	1	1	1	1	1	1	1	1	1	1	1	1	1	1	2	2	2	1
1	2020-11-18	OK	2020-11-18T21:11:57.989+06:00	2020-11-18T22:41:59.722+06:00	korail slum	1	2	2	33	1		4	10	3	2			1	1	1	1	1	2	1	1	1	1	1	1	3	1	3	1	1	1	1	1	1	1	1	1	1	1	1	1	1	2	2	1
3	2020-11-16	OK	2020-11-16T11:11:07.045+06:00	2020-11-18T21:36:12.978+06:00	Korail Slum	1	1	1	25	1		3	9	5	1	30	12000	1	2	1	1	1	2	1	2	1	2	1	2	1	1	2	1	1	1	1	1	1	2	2	1	2	1	2	2	2	2	2	1
2	2020-11-01	OK	2020-11-01T11:59:35.085+06:00	2020-11-01T12:52:18.131+06:00	Shyampur	1	1	1	38	1		4	11	1	1	26	12000	1	1	1	1	1	1	1	1	1	1	1	3	1	1	2	2	1	1	1	1	1	1	1	1	1	1	1	1	3	1	2	7
3	2020-11-12	OK	2020-11-12T14:39:54.786+06:00	2020-11-12T15:04:44.790+06:00	Korail	1	2	2	25	1		4	10	3	2			1	1	1	1	1	1	1	1	1	1	1	1	3	1	1	1	1	3	1	1	1	1	1	1	1	1	1	3	2	1	1	1
2	2020-11-02	OK	2020-11-02T12:29:20.917+06:00	2020-11-02T13:15:50.483+06:00	Shyampur	1	1	1	24	2		6	7	5	2			1	1	1	1	1	1	1	1	1	1	1	1	1	1	1	1	1	2	1	1	1	1	1	1	1	1	1	1	1	1	2	1
3	2020-11-04	OK	2020-11-04T13:39:53.941+06:00	2020-11-04T15:02:08.330+06:00	Korail Slum	1	2	2	27	1		4	10	3	2			1	1	1	1	1	1	1	1	2	1	1	1	2	1	1	1	1	2	1	1	1	3	3	3	1	2	2	2	2	2	1	1
2	2020-11-02	OK	2020-11-02T09:48:01.222+06:00	2020-11-02T10:35:20.553+06:00	Shyampur	1	2	1	45	1		5	5	6	2			1	1	1	1	1	1	1	1	1	1	1	2	1	1	1	1	1	2	1	1	1	1	1	1	1	1	1	1	2	1	1	6
3	2020-10-31	OK	2020-10-31T18:15:20.152+06:00	2020-10-31T18:58:46.719+06:00	Korail Slum	1	1	1	48	1		3	10	5	1	26	16000	1	1	1	1	3	2	3	2	3	1	2	1	3	2	2	1	3	1	2	2	1	1	1	1	1	1	1	1	2	2	2	1
1	2020-10-31	OK	2020-10-31T17:15:23.191+06:00	2020-10-31T23:03:57.062+06:00	mirpur sulm	1	4	1	19	2		6	11	13	1	10	5000	1	1	1	1	1	1	1	1	1	1	1	1	1	1	1	1	1	2	1	1	1	1	1	1	1	1	2	1	1	1	1	1
1	2020-10-31	OK	2020-10-31T19:17:29.803+06:00	2020-10-31T23:01:54.672+06:00	mirpur slum	1	1	1	46	1		6	7	12	2			1	1	1	1	2	1	1	1	1	1	1	3	1	1	2	1	1	2	1	3	1	1	3	1	3	1	3	3	2	2	1	1
1	2020-10-31	OK	2020-10-31T20:06:35.942+06:00	2020-10-31T22:56:58.466+06:00	mirpur slum	1	1	1	40	1		7	11	14	2			1	1	1	1	1	2	1	1	1	1	1	1	1	1	1	1	1	1	1	3	1	2	1	1	1	1	3	3	2	2	2	7
1	2020-10-31	OK	2020-10-31T20:55:34.732+06:00	2020-10-31T22:59:51.649+06:00	mirpur slum	1	13	1	25	2		3	9	12	1	14	6000	1	1	3	2	1	2	1	2	1	1	1	3	3	1	3	1	1	1	2	3	1	1	1	1	1	3	3	1	2	2	1	7
3	2020-11-01	OK	2020-11-01T17:21:35.037+06:00	2020-11-01T17:48:10.699+06:00	Korail	1	1	1	35	1		4	7	5	1	20	10000	1	1	3	1	3	3	3	3	3	2	3	1	3	3	3	3	2	1	2	2	2	3	3	3	3	3	2	3	3	1	2	1
3	2020-11-02	OK	2020-11-02T15:59:33.434+06:00	2020-11-02T19:23:04.596+06:00	Korail Slum	1	4	2	21	2		3	13	8	2			1	1	1	1	1	1	1	1	1	1	1	1	3	1	1	1	1	2	3	1	1	1	2	1	1	1	1	2	2	1	1	1
2	2020-11-01	OK	2020-11-01T10:17:54.910+06:00	2020-11-01T11:54:31.340+06:00	Shyampur	1	2	2	32	1		4	4	3	2			1	3	3	2	1	2	2	1	1	1	1	2	3	1	1	1	1	1	2	2	1	1	1	1	1	1	1	1	2	1	2	1
3	2020-11-01	OK	2020-11-01T11:57:10.299+06:00	2020-11-01T12:27:30.699+06:00	Korail Slum	1	1	1	40	1		4	3	6	1	30	9000	1	2	1	1	1	1	1	1	1	1	1	2	1	1	1	1	2	3	2	2	1	2	2	2	2	2	2	2	1	1	2	1
3	2020-11-01	OK	2020-11-01T12:32:47.953+06:00	2020-11-01T14:33:01.476+06:00	Korail Slum	1	1	2	40	1		5	5	3	2			1	1	1	1	1	2	1	1	2	1	1	1	1	1	1	1	1	3	2	1	1	2	2	3	1	2	2	2	1	1	2	1
2	2020-11-01	OK	2020-11-01T16:35:26.353+06:00	2020-11-01T18:06:44.322+06:00	Shyampur 44	1	1	1	38	1		5	11	13	2			1	2	2	2	1	2	2	1	1	2	2	2	2	2	2	2	2	1	2	2	1	2	2	2	2	2	2	2	2	1	1	1
3	2020-11-01	OK	2020-11-01T17:58:07.958+06:00	2020-11-01T18:38:51.287+06:00	Korail Slum	1	1	1	63	1		4	2	6	2			1	2	1	1	1	1	1	1	2	1	2	1	1	1	1	1	1	1	2	1	2	2	3	3	1	2	1	3	2	1	2	1
3	2020-11-01	OK	2020-11-01T18:52:33.115+06:00	2020-11-01T19:14:23.885+06:00	Korail Slum	1	1	1	32	1		3	13	5	1	30	1800	1	1	1	1	1	1	1	1	1	1	1	1	1	1	1	1	1	3	1	1	1	1	1	1	1	1	1	1	1	1	2	2
2	2020-11-01	OK	2020-11-01T19:27:18.728+06:00	2020-11-01T21:20:27.735+06:00	Shyampur	1	1	2	37	1		6	2	6	1	30	3600	1	1	1	3	1	3	3	2	1	3	1	3	3	1	1	1	1	2	1	1	2	3	3	3	3	3	3	3	3	1	2	1
3	2020-11-01	OK	2020-11-01T21:58:35.610+06:00	2020-11-01T22:29:36.873+06:00	Korail Slum	1	2	2	35	1		4	1	3	2			1	2	2	2	2	3	3	1	2	1	1	3	3	1	2	2	1	1	1	1	1	2	2	2	2	2	2	2	2	1	2	1
1	2020-11-01	OK	2020-11-01T19:53:03.530+06:00	2020-11-01T23:59:51.755+06:00	mirpur slum	3	1	2	48	1		6	2	10	2			1	1	1	1	1	1	1	1	1	1	1	1	1	1	1	1	1	1	1	1	1	1	1	1	1	1	3	3	2	2	2	1
1	2020-11-01	OK	2020-11-01T20:39:36.731+06:00	2020-11-01T23:11:30.832+06:00	mirpu slum	1	2	2	21	1		3	13	3	2			1	2	1	2	1	1	2	1	1	1	1	1	3	1	1	1	1	1	1	1	1	1	2	1	1	1	2	1	2	2	1	1
1	2020-11-01	OK	2020-11-01T21:26:35.921+06:00	2020-11-01T23:59:10.257+06:00	morpur slum	1	1	1	31	1		3	2	5	2			1	1	1	1	1	1	1	3	1	3	1	1	1	1	1	1	2	3	1	3	1	3	3	1	3	3	2	2	3	1	2	1
1	2020-11-01	OK	2020-11-01T22:31:01.790+06:00	2020-11-01T23:59:31.728+06:00	mirpur slum	1	1	2	35	1		3	12	1	2			1	1	1	1	1	2	1	1	1	1	1	1	1	1	2	1	1	2	1	1	1	1	1	1	2	2	1	1	2	2	2	1
1	2020-11-01	OK	2020-11-01T23:12:49.052+06:00	2020-11-01T23:50:35.964+06:00	mirpur slum	1	1	1	46	1		3	8	5	2			1	2	1	2	1	1	1	1	1	1	1	1	1	1	1	1	1	1	1	1	1	1	1	1	1	1	2	3	2	1	1	1
3	2020-11-02	OK	2020-11-02T11:00:03.734+06:00	2020-11-02T11:32:52.777+06:00	Korail Slum	1	1	1	27	1		5	1	6	2			1	3	3	1	1	1	1	1	1	1	2	1	3	2	1	1	1	1	2	2	2	2	3	3	1	2	1	2	2	1	2	3
2	2020-11-02	OK	2020-11-02T11:01:26.924+06:00	2020-11-02T11:40:41.033+06:00	Shyampur	1	1	2	40	6		2	2	6	2			1	2	2	3	3	3	3	2	3	3	3	2	3	3	1	3	3	3	3	3	3	2	2	2	2	2	2	2	3	1	2	9
2	2020-11-13	OK	2020-11-13T19:01:19.689+06:00	2020-11-13T19:41:21.530+06:00	Tongi	1	1	1	38	1		4	12	2	2			1	1	1	1	1	2	1	1	1	1	1	1	1	1	1	1	1	1	1	1	1	1	1	1	1	1	1	1	2	1	1	1
3	2020-11-02	OK	2020-11-02T12:14:37.829+06:00	2020-11-02T14:06:48.460+06:00	Korail Slum	1	1	1	50	1		3	1	6	2			1	1	1	1	1	1	2	1	2	3	3	3	3	2	2	1	2	2	2	2	2	2	2	2	2	2	2	2	2	1	2	1
3	2020-11-02	OK	2020-11-02T12:45:15.098+06:00	2020-11-02T13:08:23.778+06:00	Korail Slum	1	1	1	39	1		5	10	5	1	26	16000	1	2	1	1	1	3	1	1	1	1	2	2	3	3	1	1	3	1	3	3	1	1	1	1	1	1	1	3	2	1	1	1
3	2020-11-02	OK	2020-11-02T15:14:28.022+06:00	2020-11-02T15:40:41.764+06:00	Korail Slum	1	1	1	40	1		4	10	5	1	22	16000	1	1	1	1	1	1	2	1	1	1	1	1	1	1	1	1	1	2	2	1	1	1	1	1	1	1	2	2	2	1	1	1
3	2020-11-02	OK	2020-11-02T18:43:03.068+06:00	2020-11-02T19:18:25.596+06:00	Korail Slum	1	1	1	20	2		5	11	1	1	22	9000	1	2	1	2	2	1	2	1	3	1	2	1	2	1	1	2	1	1	2	2	2	1	1	1	1	1	3	1	2	2	1	1
1	2020-11-02	OK	2020-11-02T10:23:55.790+06:00	2020-11-02T21:58:15.646+06:00	mirpur slum	1	1	1	40	1		4	12	6	2			1	1	1	1	1	1	1	1	1	1	1	1	1	1	1	1	1	1	1	1	1	1	1	1	1	1	1	1	1	2	1	1
1	2020-11-02	OK	2020-11-02T19:41:50.100+06:00	2020-11-02T22:00:22.759+06:00	mirpur slum	1	1	1	32	1		4	10	12	2			1	1	1	1	2	1	1	1	1	1	1	1	1	1	1	1	1	2	1	1	1	1	1	1	1	1	1	1	2	1	1	1
1	2020-11-02	OK	2020-11-02T20:30:30.115+06:00	2020-11-02T22:01:00.736+06:00	mirpur slum	1	1	2	20	1		4	2	10	1	30	10000	1	1	1	1	1	2	1	1	1	1	1	1	1	2	1	1	1	1	1	1	1	1	1	1	1	1	1	3	1	1	2	1
1	2020-11-02	OK	2020-11-02T21:13:41.210+06:00	2020-11-02T22:00:32.401+06:00	mirpur slum	1	2	2	35	1		5	11	3	2			1	1	1	1	1	1	2	1	1	1	1	1	1	1	1	1	1	3	2	1	1	1	1	1	1	3	1	1	3	2	2	1
2	2020-11-02	OK	2020-11-02T17:43:02.073+06:00	2020-11-02T22:39:39.951+06:00	Shyampur	1	1	1	35	1		5	2	5	2			1	2	2	3	3	3	3	3	2	2	1	3	3	1	3	2	2	2	2	2	3	3	3	3	3	3	3	3	2	2	2	1
4	2020-11-02	OK	2020-11-02T13:36:47.825+06:00	2020-11-02T22:59:43.192+06:00	Dholpur 14	1	2	2	36	1		5	6	3	2			1	1	1	1	2	3	1	1	1	1	1	2	1	1	2	1	1	2	1	1	1	1	1	1	1	1	1	1	3	1	1	10
4	2020-11-02	OK	2020-11-02T14:19:27.808+06:00	2020-11-02T23:00:20.017+06:00	Dholpur 14	1	6	1	21	2		6	5	8	2			1	1	1	3	1	1	1	1	2	2	1	1	2	1	2	1	3	2	1	1	1	1	1	1	1	3	2	2	2	1	1	4
4	2020-11-02	OK	2020-11-02T15:18:58.677+06:00	2020-11-02T23:00:05.313+06:00	Dholpur 14	2	1	1	37	1		5	2	1	1	30	14000	1	1	1	1	1	3	3	3	1	1	1	1	2	2	2	1	1	3	2	3	1	1	1	1	1	2	1	2	2	2	2	1
2	2020-11-03	OK	2020-11-03T17:46:01.074+06:00	2020-11-03T18:18:15.647+06:00	Shyampur	1	1	2	45	3		2	1	6	2			1	1	1	1	1	3	3	1	1	1	3	3	3	1	2	3	3	1	1	1	1	1	1	1	1	1	1	1	2	2	2	7
3	2020-11-03	OK	2020-11-03T11:26:09.145+06:00	2020-11-03T11:55:00.205+06:00	Korail Slum	1	2	2	26	1		3	7	3	2			2	1	1	1	2	1	1	1	1	1	1	1	3	1	1	1	1	1	2	2	1	3	1	1	1	2	2	3	1	1	2	1
3	2020-11-03	OK	2020-11-03T12:21:05.805+06:00	2020-11-03T12:45:50.796+06:00	Korail Slum	1	1	2	35	1		5	7	3	2			1	1	3	1	2	1	3	2	1	1	1	3	3	2	2	1	3	1	1	1	1	3	3	3	3	3	3	2	2	1	2	1
2	2020-11-03	OK	2020-11-03T11:01:37.465+06:00	2020-11-03T13:00:14.241+06:00	Shyampur	1	1	1	45	1		8	2	5	2			1	3	3	1	1	1	1	1	1	1	1	3	1	1	2	1	1	1	1	1	1	1	1	1	1	1	1	1	2	2	2	1
2	2020-11-03	OK	2020-11-03T13:06:31.919+06:00	2020-11-03T15:04:13.503+06:00	Shyampur	1	2	2	41	1		8	10	13	2			1	2	1	1	1	2	1	2	2	2	2	1	1	2	1	2	2	2	2	2	2	2	2	2	2	2	2	2	2	2	2	1
3	2020-11-03	OK	2020-11-03T12:54:58.896+06:00	2020-11-03T13:16:44.134+06:00	Korail Slum	1	1	1	28	1		4	2	6	1	20	10000	1	1	1	1	3	3	1	2	2	1	1	1	1	2	1	1	1	1	2	2	1	1	1	1	1	3	1	3	2	1	2	1
3	2020-11-03	OK	2020-11-03T14:22:38.031+06:00	2020-11-03T14:47:58.630+06:00	Korail Slum	1	2	2	16	1		6	10	3	2			1	1	1	1	3	3	2	1	1	1	1	1	3	1	1	1	1	3	1	1	1	1	2	1	2	2	2	2	2	2	1	1
6	2020-11-03	OK	2020-11-03T15:39:31.607+06:00	2020-11-03T16:49:50.309+06:00	Ershad Nagar,	1	1	1	57	1		6	7	2	1	3	5000	1	1	2	1	3	2	1	1	1	1	1	1	1	1	2	1	3	1	1	3	3	1	1	1	1	3	3	3	3	1	1	3
3	2020-11-03	OK	2020-11-03T16:20:54.861+06:00	2020-11-03T17:46:58.889+06:00	Korail	1	4	2	17	2		5	9	8	2			1	3	1	1	1	1	1	1	1	1	1	3	3	1	1	1	1	2	1	2	2	3	2	3	2	3	2	2	2	2	1	1
1	2020-11-03	OK	2020-11-03T09:37:06.272+06:00	2020-11-03T22:33:54.781+06:00	mirpur slum	1	1	1	29	1		3	10	5	2			1	1	1	1	1	1	1	1	1	1	1	1	1	1	1	2	1	2	2	2	1	1	2	1	1	1	2	2	2	2	1	1
1	2020-11-03	OK	2020-11-03T11:48:20.057+06:00	2020-11-03T22:33:07.061+06:00	mirpur slum	1	1	1	30	2		3	12	5	1	20	10000	1	1	1	1	3	1	1	1	1	1	1	1	1	1	2	1	1	1	1	1	1	1	1	1	1	1	3	1	1	2	1	1
1	2020-11-03	OK	2020-11-03T12:29:23.806+06:00	2020-11-03T22:32:53.769+06:00	mirpur slum	1	1	1	32	1		4	6	6	2			1	1	1	1	1	1	1	1	1	1	1	1	1	1	1	1	1	1	1	1	1	1	1	1	1	2	1	1	2	2	1	2
1	2020-11-03	OK	2020-11-03T20:32:19.764+06:00	2020-11-03T22:33:23.298+06:00	mirpur slum	1	1	1	52	1		4	10	1	2			1	1	1	1	1	1	1	1	1	1	1	1	1	1	1	1	1	2	1	1	1	1	1	1	1	1	1	1	2	1	1	1
1	2020-11-02	OK	2020-11-02T22:07:11.301+06:00	2020-11-03T22:35:35.759+06:00	mirpur slum	1	1	1	40	1		4	2	6	2			1	1	1	1	2	1	1	1	1	1	1	1	3	1	1	1	1	1	2	3	1	1	3	1	1	2	1	1	3	1	1	1
1	2020-11-03	OK	2020-11-03T13:02:13.660+06:00	2020-11-03T22:34:18.791+06:00	mirpur slum	1	1	1	36	1		4	12	12	2			1	1	1	1	1	1	1	1	1	1	1	1	1	1	1	1	1	1	1	1	1	1	1	1	1	1	1	1	1	2	1	1
1	2020-11-03	OK	2020-11-03T19:53:48.361+06:00	2020-11-03T22:34:35.598+06:00	mirpur slum	1	1	2	27	1		3	8	4	2			1	1	1	1	1	1	1	1	1	2	1	1	2	1	1	1	1	1	2	2	1	2	2	1	2	2	2	2	1	1	2	7
1	2020-11-03	OK	2020-11-03T21:35:19.417+06:00	2020-11-03T22:34:49.982+06:00	mirpur slum	1	2	2	37	1		5	11	3	2			1	2	1	2	1	1	1	1	1	1	1	1	1	1	1	1	1	1	1	1	1	1	1	1	1	2	2	1	2	1	1	1
2	2020-11-04	OK	2020-11-04T10:31:00.926+06:00	2020-11-04T11:20:07.676+06:00	Shyampur	1	1	1	36	1		4	5	2	2			1	1	3	1	1	1	3	1	1	1	1	1	3	1	3	1	1	3	3	3	3	1	1	1	1	1	1	1	2	2	2	7
3	2020-11-04	OK	2020-11-04T11:16:52.304+06:00	2020-11-04T11:51:39.626+06:00	Korail Slum	1	4	2	17	2		8	12	8	2			1	2	1	1	2	1	2	1	1	1	1	1	1	1	1	1	1	1	2	1	1	1	1	1	1	2	2	2	1	1	1	1
4	2020-11-03	OK	2020-11-03T15:18:29.732+06:00	2020-11-03T15:53:58.627+06:00	Dholpur	1	2	2	30	1		4	7	6	1	6	1800	1	1	1	1	1	3	2	1	1	1	1	1	1	1	2	1	1	1	1	2	1	2	1	1	1	1	1	1	1	2	2	1
4	2020-11-03	OK	2020-11-03T16:07:42.938+06:00	2020-11-03T16:36:58.088+06:00	Dholpur	1	1	1	37	1		4	6	1	1	26	14000	1	2	1	1	1	2	2	2	1	1	1	1	2	2	1	1	2	1	2	1	2	2	1	2	2	2	2	1	2	2	2	9
4	2020-11-03	OK	2020-11-03T17:09:10.437+06:00	2020-11-03T18:39:28.658+06:00	Dholpur	1	2	2	50	1		6	2	3	2			1	1	1	1	1	1	2	1	1	2	1	1	1	1	1	1	1	2	1	3	1	1	1	1	1	1	3	1	1	1	1	1
4	2020-11-04	OK	2020-11-04T12:23:37.145+06:00	2020-11-04T12:54:07.728+06:00	Dholpur Maniknagar	1	2	2	35	1		4	13	1	1	22	10000	1	1	1	2	1	1	1	1	1	1	1	3	1	1	1	1	1	1	1	1	1	1	1	1	1	2	2	2	1	1	1	10
4	2020-11-04	OK	2020-11-04T14:06:56.510+06:00	2020-11-04T14:35:59.101+06:00	Dholpur	1	2	2	32	1		5	2	3	2			1	2	1	1	2	3	1	1	1	1	1	1	3	1	2	1	3	1	3	3	1	1	1	2	2	2	1	1	1	2	2	7
3	2020-11-04	OK	2020-11-04T12:17:43.575+06:00	2020-11-04T15:17:27.638+06:00	Korail Slum	1	1	1	43	1		5	8	2	1	24	18000	1	1	1	2	2	2	1	1	1	1	3	1	3	1	1	1	1	1	2	1	1	1	1	1	1	2	2	2	2	2	1	1
3	2020-11-04	OK	2020-11-04T15:29:41.967+06:00	2020-11-04T15:57:48.119+06:00	Korail Slum	1	1	1	30	1		3	10	2	1	30	45000	1	2	1	2	1	2	1	1	1	2	2	1	3	1	1	1	1	1	2	2	3	1	1	1	1	1	2	3	3	1	1	1
4	2020-11-04	OK	2020-11-04T15:33:43.560+06:00	2020-11-04T16:06:03.098+06:00	Dholpur	1	1	1	48	1		5	14	1	1	30	14800	1	1	1	1	2	1	3	1	1	2	1	1	1	1	1	1	1	2	1	1	1	1	2	2	2	3	2	3	2	2	1	9
3	2020-11-03	OK	2020-11-03T17:54:10.263+06:00	2020-11-04T17:55:10.211+06:00	Korail Slum	1	1	1	30	1		2	1	2	1	15	7500	1	3	3	1	2	2	3	1	1	1	2	3	1	1	1	1	1	1	1	1	3	2	2	2	2	2	2	2	2	2	2	1
2	2020-11-04	OK	2020-11-04T12:25:40.188+06:00	2020-11-04T15:40:38.830+06:00	Shyampur	1	1	1	35	1		5	10	5	2			1	2	1	1	1	1	3	1	1	1	1	3	3	1	2	3	3	1	2	3	1	2	3	3	3	3	2	3	2	2	1	1
2	2020-11-04	OK	2020-11-04T15:52:34.481+06:00	2020-11-04T16:35:46.089+06:00	Shyampur	1	1	1	31	1		6	7	5	2			1	1	1	1	1	2	1	1	1	1	1	1	1	1	1	1	3	1	1	1	1	1	3	1	1	1	1	1	3	1	1	1
2	2020-11-04	OK	2020-11-04T17:51:22.035+06:00	2020-11-04T18:33:15.977+06:00	Shyampur	1	2	2	40	1		4	7	3	2			1	1	1	1	1	1	2	1	1	1	1	2	3	1	1	1	1	1	2	1	1	1	1	1	1	2	2	1	2	1	1	1
4	2020-11-04	OK	2020-11-04T18:50:09.450+06:00	2020-11-04T19:14:43.806+06:00	Dholpur 14	1	2	2	26	1		4	10	13	2			1	1	1	1	1	1	1	1	1	1	1	1	3	1	1	1	1	3	2	1	1	1	1	1	1	3	1	1	3	1	1	1
2	2020-11-04	OK	2020-11-04T15:03:10.946+06:00	2020-11-04T21:15:40.654+06:00	Shyampur	1	1	1	24	2		3	6	12	2			1	1	1	1	1	2	1	2	1	1	1	3	2	1	1	3	1	1	3	3	1	1	2	2	2	2	2	2	2	1	1	1
2	2020-11-04	OK	2020-11-04T20:31:58.813+06:00	2020-11-04T21:14:44.901+06:00	Shyampur	1	1	2	25	1		4	7	3	2			1	1	1	1	1	2	1	1	1	1	1	1	1	1	2	1	1	2	1	1	1	2	2	1	1	1	2	2	2	1	2	7
1	2020-11-04	OK	2020-11-04T15:42:11.703+06:00	2020-11-04T22:16:47.465+06:00	mirpur slum	1	4	1	22	2		4	13	13	2			1	1	1	1	3	1	1	1	1	1	1	1	1	1	1	1	1	3	1	1	1	1	3	1	1	2	2	2	2	1	1	1
1	2020-11-04	OK	2020-11-04T16:21:59.436+06:00	2020-11-04T22:16:33.824+06:00	mirpur slum	1	1	1	55	1		5	1	6	1	17	3400	1	2	2	1	1	1	1	1	1	1	1	1	1	1	2	1	1	1	1	1	1	2	2	3	2	2	2	2	2	2	2	7
1	2020-11-04	OK	2020-11-04T21:14:45.482+06:00	2020-11-04T22:16:23.397+06:00	mirpur slum	1	4	1	22	2		8	13	8	2			1	1	1	1	1	1	1	1	1	1	1	1	1	1	1	1	1	1	2	2	1	1	1	1	1	1	1	3	2	2	1	1
3	2020-11-05	OK	2020-11-05T12:32:27.016+06:00	2020-11-05T14:51:15.839+06:00	Korail Slum	1	1	2	45	1		3	4	14	1	20	5000	1	1	1	2	1	3	1	1	1	1	1	3	1	1	1	1	3	1	2	3	1	1	1	1	1	2	1	2	2	1	1	1
3	2020-11-05	OK	2020-11-05T13:13:58.447+06:00	2020-11-05T14:50:24.260+06:00	Korail Slum	1	1	1	35	1		5	10	2	1	30	50000	1	1	1	1	1	3	1	1	1	1	1	2	1	1	1	1	3	1	1	3	1	1	1	1	1	3	2	2	2	1	2	1
2	2020-11-05	OK	2020-11-05T14:35:00.459+06:00	2020-11-05T15:24:45.379+06:00	Md monir hossain	1	1	1	55	1		4	7	13	2			1	1	1	1	1	1	1	1	1	1	1	1	1	1	1	2	1	1	1	1	1	1	1	1	1	2	2	1	2	1	1	1
2	2020-11-05	OK	2020-11-05T15:26:42.537+06:00	2020-11-05T15:59:20.272+06:00	Shyampur	1	1	2	29	1		3	7	3	2			1	1	1	1	1	1	2	1	1	1	1	2	2	1	1	1	1	1	2	2	1	2	2	2	2	2	2	2	2	1	1	1
4	2020-11-05	OK	2020-11-05T15:53:49.906+06:00	2020-11-05T16:22:59.805+06:00	Dholpur	1	2	2	36	1		6	7	3	2			1	1	1	1	1	1	1	1	1	1	1	1	2	1	1	1	1	1	1	1	1	1	1	1	1	2	3	1	1	1	2	1
2	2020-11-05	OK	2020-11-05T16:19:25.998+06:00	2020-11-05T16:56:13.818+06:00	Shyampur	1	1	1	35	1		4	10	2	2			1	1	1	1	1	1	1	1	1	1	1	1	1	1	1	1	1	1	1	1	1	1	1	2	1	2	2	2	2	1	1	1
3	2020-11-05	OK	2020-11-05T14:55:32.020+06:00	2020-11-05T17:10:42.785+06:00	Korail	1	1	1	33	1		4	11	14	1	15	12000	1	3	3	2	3	3	3	3	3	3	3	3	3	1	3	3	3	3	3	3	3	3	3	3	3	3	3	3	2	2	2	1
3	2020-11-05	OK	2020-11-05T15:19:40.702+06:00	2020-11-05T17:06:59.798+06:00	Korail	1	2	2	20	1		5	10	3	2			1	1	1	1	1	1	1	1	1	2	1	1	2	1	1	1	1	1	1	1	1	1	1	1	1	1	1	2	2	2	2	1
4	2020-11-05	OK	2020-11-05T17:12:16.819+06:00	2020-11-05T17:40:02.061+06:00	Dholpur	1	1	1	25	1		3	2	1	1	26	14000	1	1	1	1	1	1	1	1	3	1	1	1	2	1	2	1	1	1	1	3	1	1	1	2	1	3	2	2	2	2	2	7
1	2020-11-05	OK	2020-11-05T10:20:08.448+06:00	2020-11-05T20:51:01.427+06:00	mirpur slum	1	4	1	17	2		5	9	11	2			1	1	1	1	2	1	1	1	1	1	1	1	1	1	3	1	1	1	1	1	1	1	1	1	1	2	2	1	2	2	1	7
1	2020-11-05	OK	2020-11-05T12:27:18.843+06:00	2020-11-05T20:51:29.150+06:00	mirpur slum	3	1	1	35	1		3	7	5	1	30	10000	1	1	1	1	1	3	2	1	1	1	1	1	3	1	1	1	1	2	1	1	1	1	1	1	1	2	2	2	1	2	1	10
1	2020-11-05	OK	2020-11-05T12:51:59.294+06:00	2020-11-05T20:49:33.991+06:00	mirpur slaum	1	1	1	50	1		6	5	14	1	30	0	1	1	3	1	2	1	1	1	1	1	1	3	1	1	2	3	1	1	2	2	1	3	2	3	2	3	2	3	2	2	1	7
1	2020-11-05	OK	2020-11-05T14:31:05.021+06:00	2020-11-05T20:51:16.999+06:00	mirpur slum	1	1	1	50	1		6	10	2	1	25	22000	1	1	1	1	1	1	1	1	1	1	1	1	1	1	1	1	1	2	2	2	1	1	1	1	1	3	3	3	2	1	1	1
1	2020-11-05	OK	2020-11-05T15:23:38.406+06:00	2020-11-05T20:52:38.378+06:00	mirpur slum	1	1	1	32	1		3	9	2	1	26	25000	2	1	1	1	2	1	1	1	1	1	1	1	1	1	1	1	2	2	2	2	2	1	1	1	1	2	2	2	2	2	2	1
1	2020-11-05	OK	2020-11-05T19:09:29.700+06:00	2020-11-05T20:52:09.926+06:00	mirpur slum	1	4	1	17	2		5	10	5	2			1	1	1	1	2	1	2	1	1	1	1	1	1	1	1	1	3	1	1	3	1	1	1	1	1	3	2	2	2	1	1	10
4	2020-11-05	OK	2020-11-05T21:53:50.454+06:00	2020-11-05T22:21:19.904+06:00	Dholpur	1	1	1	25	1		4	1	5	1	30	14000	1	1	1	1	1	2	1	1	1	2	1	1	1	1	2	1	2	1	2	2	1	2	1	2	2	3	2	2	2	1	2	1
3	2020-11-05	OK	2020-11-05T18:33:50.305+06:00	2020-11-05T22:42:00.699+06:00	Korail Slum	1	4	1	18	2		4	10	6	2			1	1	1	1	1	2	1	1	1	1	1	1	3	1	1	1	1	2	1	1	1	1	1	1	1	2	2	3	2	2	2	1
2	2020-10-31	OK	2020-10-31T17:18:32.286+06:00	2020-11-06T10:38:40.141+06:00	Shyampur	1	1	2	65	3		4	1	3	2			1	3	3	3	3	3	3	3	3	3	3	2	3	3	3	2	3	1	3	3	3	1	1	1	1	1	1	1	2	1	2	1
2	2020-11-06	OK	2020-11-06T11:07:18.502+06:00	2020-11-06T11:43:03.276+06:00	Shyampur	1	1	2	55	1		3	10	3	2			1	3	1	1	1	1	1	1	1	1	1	1	1	1	1	1	1	1	1	3	1	1	1	1	1	1	1	1	2	1	1	1
6	2020-11-06	OK	2020-11-06T08:39:39.952+06:00	2020-11-06T11:46:29.545+06:00	Ershad Nagar, Tongi	1	2	2	40	1		5	2	3	2			1	1	1	1	1	3	1	1	1	1	1	2	1	1	1	1	1	3	1	1	3	1	1	1	1	3	3	3	2	2	2	1
3	2020-11-06	OK	2020-11-06T12:00:56.191+06:00	2020-11-06T12:38:46.864+06:00	Korail Slum	1	2	2	27	1		3	12	1	1	26	10000	1	2	2	2	2	1	1	1	1	2	2	2	2	1	1	1	1	1	1	1	2	2	2	3	1	2	2	2	2	2	2	6
3	2020-11-06	OK	2020-11-06T12:42:59.597+06:00	2020-11-06T13:37:20.402+06:00	Korail Slum	1	1	1	24	1		5	1	5	1	26	12000	1	2	3	1	2	1	1	1	1	1	2	1	3	2	2	1	3	1	1	3	1	1	1	2	3	3	1	2	2	2	2	1
3	2020-11-06	OK	2020-11-06T14:25:51.888+06:00	2020-11-06T14:49:55.770+06:00	Korail Slum	1	2	2	28	1		4	1	3	2			1	1	2	1	2	1	1	1	1	2	1	2	1	1	1	1	1	1	1	1	1	1	1	1	1	2	2	2	3	1	1	1
4	2020-11-06	OK	2020-11-06T14:35:20.012+06:00	2020-11-06T15:08:34.077+06:00	Dholpur	1	1	1	38	1		6	2	6	1	25	15000	1	1	1	1	2	1	3	1	2	1	1	2	1	1	1	1	1	1	2	2	1	1	1	1	1	3	1	1	1	1	1	4
3	2020-11-06	OK	2020-11-06T15:00:12.638+06:00	2020-11-06T15:21:31.715+06:00	Korail Slum	1	4	2	15	1		2	10	3	2			1	1	1	1	2	1	1	1	1	1	1	2	1	1	2	1	1	1	2	1	1	1	2	2	1	3	2	1	2	2	2	1
4	2020-11-06	OK	2020-11-06T15:14:08.497+06:00	2020-11-06T15:38:05.579+06:00	Dhol	1	2	2	27	1		3	9	13	2			1	1	1	1	1	1	2	1	1	1	1	1	2	1	1	2	1	1	2	1	1	1	1	1	1	2	2	1	2	2	2	7
2	2020-11-06	OK	2020-11-06T15:37:10.390+06:00	2020-11-06T16:06:12.702+06:00	Shyampur	1	1	1	25	1		3	9	12	2			1	1	1	2	2	1	2	1	1	1	1	1	1	1	1	1	3	1	2	2	1	1	1	1	1	1	1	1	2	1	2	1
4	2020-11-06	OK	2020-11-06T15:54:14.618+06:00	2020-11-06T16:17:16.929+06:00	Dholpur	1	2	2	28	1		5	7	3	2			1	1	1	1	1	2	1	2	1	1	1	1	2	1	1	1	2	1	2	1	1	1	3	1	1	3	1	1	2	2	1	10
4	2020-11-06	OK	2020-11-06T16:32:18.143+06:00	2020-11-06T16:56:03.297+06:00	Dhilpur	1	2	2	27	1		4	6	3	2			1	1	1	1	2	1	1	2	1	1	1	1	1	1	1	1	1	3	1	3	1	2	1	1	1	3	1	2	2	2	1	1
4	2020-11-06	OK	2020-11-06T16:59:21.626+06:00	2020-11-06T17:19:45.814+06:00	Dholpur	1	1	1	34	1		4	12	5	1	30	15500	1	1	1	1	1	1	1	2	1	1	1	1	1	1	1	1	1	1	1	1	1	1	1	1	1	1	1	2	1	1	1	4
2	2020-11-06	OK	2020-11-06T16:55:37.598+06:00	2020-11-06T18:00:27.981+06:00	Shyampur	1	4	1	23	2		4	15	8	2			1	1	1	2	1	1	1	1	1	2	1	2	3	1	1	1	1	2	1	1	1	1	1	1	1	1	1	1	2	1	1	5
2	2020-11-06	OK	2020-11-06T18:31:44.677+06:00	2020-11-06T19:06:35.344+06:00	Shyampur	1	1	1	45	1		5	1	12	2			1	1	1	1	1	1	1	1	1	1	1	1	1	1	1	1	1	1	1	1	1	1	1	1	1	1	1	1	2	1	1	1
3	2020-11-06	OK	2020-11-06T17:04:12.866+06:00	2020-11-06T20:32:38.767+06:00	Korail Slum	1	4	2	18	2		5	9	3	2			1	3	3	1	1	2	2	2	1	1	2	2	2	1	2	2	2	2	2	2	3	2	2	2	2	2	2	2	2	2	2	1
1	2020-11-06	OK	2020-11-06T15:09:49.140+06:00	2020-11-06T23:23:49.400+06:00	mirpur slum	1	1	1	33	1		5	5	5	2			1	2	1	1	1	1	1	1	1	1	1	1	1	1	1	1	1	1	1	1	1	1	1	1	1	3	1	2	2	2	1	1
1	2020-11-06	OK	2020-11-06T15:54:47.575+06:00	2020-11-06T23:23:38.857+06:00	mirpur slum	1	1	1	28	1		6	2	5	1	22	1500	1	1	1	1	1	3	3	1	1	1	1	1	1	1	1	1	3	1	1	1	1	1	3	3	2	3	3	3	2	1	1	1
1	2020-11-06	OK	2020-11-06T17:52:32.830+06:00	2020-11-06T23:23:58.322+06:00	mirpur slum	1	1	1	28	1		4	7	5	2			1	2	1	1	1	1	1	2	1	1	2	2	1	1	1	1	1	1	1	1	1	2	2	2	2	2	2	2	2	2	2	1
3	2020-11-07	OK	2020-11-07T10:25:31.421+06:00	2020-11-07T11:01:26.934+06:00	Korail Slum	1	4	1	24	2		4	13	8	2			1	1	1	1	1	3	2	1	1	1	1	1	1	1	1	1	1	1	1	2	1	1	2	1	1	2	2	2	1	1	1	1
3	2020-11-07	OK	2020-11-07T12:27:59.849+06:00	2020-11-07T12:51:14.528+06:00	Korail Slum	1	1	1	30	1		4	1	5	1	30	12000	1	1	3	1	1	1	1	1	2	1	1	3	3	1	3	3	1	1	2	1	1	1	1	1	1	2	3	2	2	1	2	1
3	2020-11-07	OK	2020-11-07T13:59:17.298+06:00	2020-11-07T14:17:35.445+06:00	Korail Slum	2	1	1	45	1		5	11	14	1	15	15000	1	1	1	1	1	3	1	2	1	2	2	3	1	2	1	1	1	3	2	2	1	1	1	1	1	1	2	2	1	1	1	1
2	2020-11-06	OK	2020-11-06T20:41:49.471+06:00	2020-11-07T19:03:38.443+06:00	Shyampur	1	1	1	30	1		3	4	6	2			1	2	2	1	1	1	1	1	1	2	1	1	1	2	1	1	1	1	1	3	3	2	2	1	3	2	2	3	3	1	2	7
2	2020-11-07	OK	2020-11-07T20:29:15.020+06:00	2020-11-07T21:12:10.480+06:00	Shyampur	1	1	1	48	1		7	1	5	2			1	3	1	1	1	3	1	3	1	1	1	3	1	1	2	1	1	1	2	3	1	2	2	1	1	3	2	1	2	1	1	1
3	2020-11-07	OK	2020-11-07T20:50:24.463+06:00	2020-11-07T21:16:18.830+06:00	Korail Slum	1	1	1	50	1		3	10	2	1	30	12000	1	2	1	1	2	1	1	2	1	2	3	1	3	1	1	3	3	1	2	2	1	1	1	1	1	3	2	2	2	1	2	1
3	2020-11-07	OK	2020-11-07T21:25:07.693+06:00	2020-11-07T22:01:58.187+06:00	Korail Slum	1	4	2	16	2		5	10	8	2			1	1	1	1	1	1	1	1	1	2	1	1	2	1	3	1	3	1	2	1	2	1	3	3	1	3	3	2	1	1	1	1
1	2020-11-07	OK	2020-11-07T12:12:22.088+06:00	2020-11-07T23:01:33.468+06:00	mirpur slum	1	1	1	42	1		6	7	2	2			1	1	1	1	1	1	1	1	1	1	1	1	1	1	1	1	1	1	1	1	1	1	1	1	1	1	2	1	2	2	2	1
1	2020-11-07	OK	2020-11-07T14:20:34.440+06:00	2020-11-07T23:06:41.453+06:00	mirpur slum	1	1	1	31	1		4	10	2	1	30	7000	1	2	1	1	1	1	1	1	1	1	1	1	3	1	1	1	1	1	2	1	1	1	1	1	1	1	2	1	2	1	1	10
1	2020-11-07	OK	2020-11-07T15:50:50.685+06:00	2020-11-07T23:01:07.636+06:00	mirpur slum		1		1	53	1	5		5		1	20	1	3	1		3	3	3	1	1	3	1	3	3	1	1	2	2	3	3	1	3	3	3	3	3	3	3	3	2	2	2	10
1	2020-11-07	OK	2020-11-07T18:36:34.226+06:00	2020-11-07T23:06:53.046+06:00	mirpur slum	1	1	2	40	1		3	1	4	1	28	0	1	1	1	1	2	1	1	1	1	1	1	2	1	1	2	2	1	2	2	3	1	3	3	3	3	2	2	2	2	2	2	1
1	2020-11-07	OK	2020-11-07T19:41:05.934+06:00	2020-11-07T23:06:30.287+06:00	mirpur slum	1	1	1	45	1		4	2	5	2			1	1	1	1	2	1	1	1	1	1	1	2	3	1	3	3	1	1	1	3	3	1	3	1	1	3	3	2	2	2	2	1
1	2020-11-07	OK	2020-11-07T22:31:50.441+06:00	2020-11-07T23:01:19.504+06:00	mirpur slum	1	1	2	32	1		2	8	10	1	30	8000	1	1	1	1	2	1	2	1	1	1	1	1	1	1	1	1	1	1	2	1	1	1	1	1	1	2	1	1	2	2	2	1
2	2020-11-08	OK	2020-11-08T10:29:53.404+06:00	2020-11-08T11:04:27.968+06:00	Shyampur	1	1	1	25	1		3	10	6	1	26	15000	1	1	1	1	1	1	1	1	1	1	1	1	1	1	1	1	1	2	1	3	1	1	1	1	1	3	1	1	2	1	1	1
2	2020-11-08	OK	2020-11-08T11:50:34.079+06:00	2020-11-08T12:20:11.161+06:00	Shyampur	1	2	2	28	1		4	7	3	2			1	2	2	1	3	1	2	1	1	1	2	2	1	1	1	2	3	3	2	1	2	2	2	2	2	2	2	2	2	1	2	1
2	2020-11-08	OK	2020-11-08T12:22:33.681+06:00	2020-11-08T12:46:27.970+06:00	Shyampur	1	1	1	30	1		3	7	6	1	30	16000	1	1	1	1	1	1	1	1	1	1	1	1	1	1	3	1	1	1	2	1	1	1	1	1	1	1	1	1	2	1	2	1
3	2020-11-08	OK	2020-11-08T10:37:16.445+06:00	2020-11-08T11:48:05.681+06:00	Korail Slum	1	1	1	42	1		4	1	6	2			1	1	3	1	3	3	3	3	3	3	3	3	3	3	2	1	2	1	3	3	3	3	3	1	1	2	2	2	2	1	2	1
3	2020-11-08	OK	2020-11-08T11:52:51.509+06:00	2020-11-08T12:53:22.722+06:00	Korail Slum	1	1	1	50	1		5	1	2	1	30	15000	1	2	1	1	3	3	3	1	1	2	2	3	1	1	3	3	1	1	1	3	1	2	3	2	2	3	3	3	2	2	2	6
3	2020-11-08	OK	2020-11-08T12:27:41.243+06:00	2020-11-08T12:57:35.578+06:00	Korail Slum	1	1	1	52	1		4	7	1	1	15	10000	1	2	1	1	1	3	2	2	1	1	1	2	2	1	2	1	1	2	2	2	1	1	1	1	2	1	2	2	2	2	2	1
3	2020-11-08	OK	2020-11-08T14:03:42.711+06:00	2020-11-08T15:24:02.015+06:00	Korail	1	1	1	50	1		4	6	2	1	30	15000	1	1	1	1	1	2	1	1	1	1	1	1	3	1	1	1	1	1	2	2	1	1	1	1	1	2	3	2	2	2	2	1
3	2020-11-08	OK	2020-11-08T14:54:56.558+06:00	2020-11-08T15:27:32.097+06:00	Korail Slum	1	2	2	28	1		3	10	3	2			1	1	1	2	1	1	3	2	1	1	1	3	1	1	1	1	1	1	1	1	1	3	3	3	3	3	3	2	2	1	1	1
2	2020-11-08	OK	2020-11-08T14:20:51.379+06:00	2020-11-08T15:43:00.060+06:00	Shyampur	1	1	1	28	2		3	7	1	1	30	14000	1	1	1	1	1	1	1	1	1	1	1	1	1	1	1	1	1	1	2	2	1	1	1	1	1	1	1	1	2	1	1	1
2	2020-11-08	OK	2020-11-08T15:08:13.360+06:00	2020-11-08T15:43:09.487+06:00	Shyampur	1	1	1	55	1		8	1	2	2			1	1	1	1	3	3	1	2	1	1	1	1	1	1	1	1	1	1	2	2	1	1	1	1	1	1	1	1	2	1	2	1
4	2020-11-08	OK	2020-11-08T16:58:19.015+06:00	2020-11-08T17:32:50.535+06:00	Dholpur	1	1	1	37	1		4	10	1	1	26	12000	1	1	1	1	1	3	2	1	1	2	1	1	1	1	3	1	2	1	2	2	3	1	1	1	1	2	2	2	3	2	2	7
4	2020-11-08	OK	2020-11-08T17:56:05.680+06:00	2020-11-08T18:54:49.126+06:00	Dholpur	1	3	2	48	1		5	1	3	2			1	1	1	1	1	3	2	1	1	2	3	3	3	1	2	1	1	1	1	1	1	1	1	1	1	3	3	2	1	2	2	6
4	2020-11-08	OK	2020-11-08T18:16:47.907+06:00	2020-11-08T18:42:29.182+06:00	Dholpur	1	1	1	29	1		4	3	1	1	30	14500	1	1	1	1	1	1	1	1	1	1	1	1	2	1	2	1	1	2	1	1	1	1	1	1	1	1	1	3	1	2	2	4
4	2020-11-08	OK	2020-11-08T18:59:59.311+06:00	2020-11-08T19:37:02.500+06:00	Dholpur	5	4	1	29	1		9	10	1	1	26	12000	1	1	1	1	1	2	1	1	1	1	1	1	3	1	1	1	1	2	1	3	1	1	1	1	1	3	1	3	2	1	1	4
4	2020-11-08	OK	2020-11-08T19:48:04.436+06:00	2020-11-08T20:38:45.558+06:00	Dholpur	3	1	1	35	1		6	4	1	1	30	9000	1	1	1	1	1	1	1	1	1	2	1	1	1	1	2	1	1	1	1	1	1	1	1	1	1	2	1	3	2	2	2	1
1	2020-11-08	OK	2020-11-08T18:54:38.279+06:00	2020-11-08T22:39:14.981+06:00	mirpur slum	1	2	2	35	1		4	7	3	2			1	1	1	1	1	1	1	1	1	1	1	1	1	1	2	1	1	1	2	2	2	1	1	1	1	1	2	2	2	2	2	1
1	2020-11-08	OK	2020-11-08T20:13:56.750+06:00	2020-11-08T22:38:52.865+06:00	mirpur slum	1	1	1	45	1		3	10	12	1	22	0	1	2	1	1	1	2	1	1	1	1	1	1	1	1	1	1	1	1	2	1	1	1	1	2	1	1	2	2	2	2	2	1
3	2020-11-09	OK	2020-11-09T12:15:02.290+06:00	2020-11-09T12:36:53.073+06:00	Korail Slum	1	1	1	48	1		5	10	1	1	26	22000	1	1	1	1	1	1	2	1	1	1	1	1	2	1	1	1	2	1	1	1	2	1	1	1	1	1	2	2	1	2	1	1
3	2020-11-09	OK	2020-11-09T12:38:52.664+06:00	2020-11-09T13:06:48.226+06:00	Korail Slum	1	1	1	30	1		3	12	5	1	30	10000	1	1	1	1	1	1	1	2	1	1	2	3	3	1	3	1	1	2	1	1	1	1	1	1	1	1	3	1	2	1	2	1
2	2020-11-08	OK	2020-11-08T20:30:32.729+06:00	2020-11-09T15:50:23.089+06:00	Shyampur	1	4	2	22	1		9	1	1	1	26	8000	1	1	1	3	1	1	3	3	1	1	1	1	2	1	1	1	3	3	1	3	1	1	1	1	1	1	1	1	3	1	2	1
2	2020-11-08	OK	2020-11-08T21:08:24.865+06:00	2020-11-09T15:49:59.057+06:00	Tongi	1	1	1	42	1		3	7	5	2			1	1	1	1	1	1	1	1	1	1	1	1	1	1	1	1	1	1	2	2	1	1	1	1	1	1	2	2	2	1	1	1
2	2020-11-09	OK	2020-11-09T15:08:51.313+06:00	2020-11-09T15:49:05.276+06:00	Tongi	1	1	2	21	1		3	12	3	2			1	3	1	1	3	3	3	3	1	3	1	1	3	1	1	1	1	3	1	3	1	1	1	1	1	1	3	1	2	1	2	4
2	2020-11-09	OK	2020-11-09T16:10:45.832+06:00	2020-11-09T16:53:25.933+06:00	Tongi	1	1	1	50	1		7	1	5	2			1	2	1	1	1	1	1	1	1	1	1	1	1	1	1	2	1	1	2	2	1	1	1	1	1	1	2	2	2	1	2	1
3	2020-11-09	OK	2020-11-09T13:43:18.468+06:00	2020-11-09T18:23:04.450+06:00	Korail Slum	1	1	1	30	1		4	1	5	1	30	15000	1	1	1	1	2	1	1	1	1	1	2	1	1	1	2	3	1	3	2	3	1	1	1	1	1	1	1	3	2	2	1	1
3	2020-11-09	OK	2020-11-09T14:07:25.062+06:00	2020-11-09T18:33:48.552+06:00	Korail Slum	1	2	2	23	1		4	11	3	2			1	1	1	1	3	3	1	1	1	1	1	1	3	1	3	1	1	3	1	1	3	1	1	1	1	3	3	3	2	2	2	1
3	2020-11-09	OK	2020-11-09T18:02:23.502+06:00	2020-11-09T18:25:46.528+06:00	Korail Slum	1	1	1	26	1		3	1	2	1	30	12000	1	3	3	3	3	1	3	1	1	1	1	3	3	2	1	1	1	1	2	1	1	1	1	1	1	3	3	3	2	2	2	3
2	2020-11-09	OK	2020-11-09T19:16:23.433+06:00	2020-11-09T19:51:10.495+06:00	Tongi	1	4	1	20	2		8	13	8	2			1	1	1	1	3	1	1	1	1	1	1	1	1	1	3	1	1	3	1	1	1	1	1	1	1	1	1	1	2	1	2	1
4	2020-11-09	OK	2020-11-09T15:38:36.287+06:00	2020-11-09T16:07:12.300+06:00	Dholpur	1	1	1	40	1		6	3	1	1	30	6000	1	1	1	1	1	1	1	1	1	2	1	1	1	1	1	1	2	2	2	1	1	1	1	1	1	2	2	3	1	2	2	10
4	2020-11-10	OK	2020-11-10T11:50:04.171+06:00	2020-11-10T12:17:21.466+06:00	Ershadnogor	1	1	1	48	1		5	5	5	1	30	8000	1	1	1	1	1	1	1	1	1	1	1	1	2	1	1	1	1	1	1	1	1	1	1	2	1	1	1	2	1	1	1	1
2	2020-11-09	OK	2020-11-09T21:38:50.388+06:00	2020-11-10T14:34:28.745+06:00	Tongi	1	6	1	22	2		3	15	8	2			1	1	1	1	2	1	1	2	1	1	1	1	1	1	1	2	1	2	1	1	2	1	1	1	1	1	2	1	2	1	1	4
4	2020-11-10	OK	2020-11-10T16:24:21.881+06:00	2020-11-10T16:55:26.663+06:00	Kasem	1	1	1	32	1		5	11	2	1	20	2000	1	1	1	1	1	2	2	1	1	1	1	2	1	1	1	1	2	1	1	1	1	2	1	2	3	3	3	3	2	2	2	10
3	2020-11-10	OK	2020-11-10T11:39:05.141+06:00	2020-11-10T20:09:55.621+06:00	Korail slum	1	1	2	80	1		1	1	14	1	15	5000	1	2	2	1	1	1	2	2	2	2	2	2	2	1	1	2	2	2	2	2	2	2	2	2	2	2	2	2	2	1	2	1
3	2020-11-10	OK	2020-11-10T12:05:06.134+06:00	2020-11-10T12:24:41.068+06:00	Korail Slum	1	1	1	48	1		5	12	1	1	26	18000	1	2	1	1	2	1	1	1	1	1	1	1	1	1	1	1	1	1	1	1	1	1	1	1	1	1	2	2	1	1	1	1
3	2020-11-10	OK	2020-11-10T12:27:44.307+06:00	2020-11-10T20:24:02.829+06:00	Korail Slum	1	1	1	55	1		5	8	1	1	25	16000	1	1	1	1	1	1	1	1	1	1	1	1	1	1	1	1	1	1	1	1	1	1	1	1	1	2	1	2	2	2	1	1
3	2020-11-10	OK	2020-11-10T15:09:40.263+06:00	2020-11-10T20:20:06.749+06:00	Korail Slum	1	1	1	26	1		6	7	12	1	30	15000	1	2	3	1	2	3	3	2	1	3	2	2	3	1	2	2	2	1	2	2	1	1	2	2	3	3	3	2	2	2	2	1
3	2020-11-10	OK	2020-11-10T18:29:44.241+06:00	2020-11-10T20:22:39.192+06:00	Korail Slum	1	2	2	26	1		4	1	3	2			1	1	1	1	1	1	1	1	1	1	1	1	1	1	1	1	1	1	2	2	1	1	1	1	1	2	1	2	2	2	2	1
2	2020-11-10	OK	2020-11-10T14:53:18.656+06:00	2020-11-10T20:43:54.003+06:00	Tongi	1	1	1	52	1		2	1	2	2			1	1	1	1	2	1	1	1	1	1	1	1	1	1	1	1	1	2	1	1	1	1	1	1	1	1	1	1	2	2	2	1
2	2020-11-10	OK	2020-11-10T15:28:44.242+06:00	2020-11-10T20:43:46.174+06:00	Tongi	1	4	2	16	2		3	12	8	2			1	1	1	1	1	1	1	1	1	1	1	1	3	1	1	1	1	2	1	1	1	1	1	1	1	2	2	1	2	1	1	7
2	2020-11-10	OK	2020-11-10T18:24:06.765+06:00	2020-11-10T20:43:31.415+06:00	Tongi	1	2	2	50	1		4	1	3	2			1	1	1	1	1	1	1	1	1	1	1	1	1	1	1	1	1	1	1	1	1	1	1	1	1	1	1	1	2	1	2	1
2	2020-11-10	OK	2020-11-10T18:59:15.126+06:00	2020-11-10T20:44:04.560+06:00	Tongi	1	1	1	60	1		2	7	13	2			1	1	1	1	1	1	1	1	1	1	1	1	1	1	1	1	1	1	1	1	1	1	1	1	1	1	1	1	2	1	1	1
2	2020-11-10	OK	2020-11-10T19:57:10.715+06:00	2020-11-10T20:43:39.023+06:00	Tongi	1	1	1	45	1		3	7	12	2			1	1	1	1	1	1	1	1	1	1	1	1	3	1	3	1	1	1	3	3	3	2	2	1	3	3	2	2	2	1	2	1
3	2020-11-10	OK	2020-11-10T20:34:26.717+06:00	2020-11-10T21:15:42.592+06:00	Korail slum	1	1	1	44	1		5	11	14	2			1	1	1	1	1	2	1	1	1	1	1	1	1	1	1	1	1	1	2	1	1	1	1	1	1	2	1	2	2	2	1	1
4	2020-11-10	OK	2020-11-10T21:16:14.861+06:00	2020-11-10T21:40:45.373+06:00	Ershadnagar	1	1	1	57	1		6	7	2	1	30	8000	1	1	1	3	1	1	1	1	1	1	1	1	2	1	1	1	1	2	2	1	1	1	1	1	1	3	3	1	2	1	1	10
1	2020-11-10	OK	2020-11-10T21:31:27.357+06:00	2020-11-11T17:05:44.399+06:00	korail slum	1	1	1	34	1		3	14	1	1	26	16000	1	1	1	1	1	1	1	1	1	1	1	1	3	1	1	1	1	1	1	3	1	1	1	1	1	2	1	1	2	2	1	4
1	2020-11-10	OK	2020-11-10T20:25:38.275+06:00	2020-11-10T21:27:25.960+06:00	korail slum	2	1	1	32	1		5	7	1	1	26	12000	1	1	1	1	2	1	1	1	1	1	1	1	1	1	1	1	1	1	1	1	1	1	1	1	1	1	1	1	2	2	1	3
1	2020-11-10	OK	2020-11-10T19:06:48.148+06:00	2020-11-11T17:05:34.428+06:00	korail slum	1	2	2	20	1		6	10	3	2			1	2	2	1	2	2	1	1	1	1	1	2	2	1	2	1	1	1	1	1	1	2	2	2	2	2	1	2	1	2	2	1
1	2020-11-10	OK	2020-11-10T18:29:38.075+06:00	2020-11-11T17:06:03.377+06:00	korail slum	1	1	2	45	1		3	2	4	2			1	2	2	1	1	1	1	1	1	1	1	1	1	1	1	1	1	1	1	1	1	1	1	1	1	1	1	1	1	2	2	1
3	2020-11-11	OK	2020-11-11T10:19:05.069+06:00	2020-11-11T10:48:14.136+06:00	Korail Slum	1	1	1	66	1		5	10	7	2			1	1	3	1	3	3	1	1	1	1	1	3	1	1	2	1	3	1	1	1	1	1	1	1	1	3	3	2	2	2	2	1
3	2020-11-10	OK	2020-11-10T21:00:37.348+06:00	2020-11-11T12:55:57.867+06:00	Korail Slum	1	1	2	25	2		1	7	4	1	30	6000	1	1	1	1	3	2	1	2	1	1	1	3	2	1	1	1	1	1	2	3	1	1	1	1	1	3	3	2	1	1	1	1
3	2020-11-11	OK	2020-11-11T14:38:59.972+06:00	2020-11-11T15:01:37.845+06:00	Korail Slum	1	2	2	28	1		4	4	3	1	30	8000	1	1	1	1	2	3	1	1	1	1	2	1	3	1	1	1	1	1	1	1	1	1	1	1	1	3	1	2	2	1	2	1
5	2020-11-11	OK	2020-11-11T13:58:01.312+06:00	2020-11-11T17:29:02.179+06:00	tongi, ershadnagar	1	6	2	22	2		5	15	8	2			1	1	1	1	1	1	1	1	1	1	1	3	1	1	1	1	1	2	1	1	1	1	1	1	1	1	1	1	3	1	1	1
2	2020-11-11	OK	2020-11-11T12:09:37.332+06:00	2020-11-11T21:38:36.516+06:00	Tongi	1	4	2	19	2		4	15	8	2			1	1	1	1	1	1	1	1	1	1	1	1	1	1	1	1	1	2	1	1	1	1	1	1	1	1	3	1	2	1	1	4
2	2020-11-11	OK	2020-11-11T12:58:37.654+06:00	2020-11-11T21:38:15.860+06:00	Tongi	1	1	1	32	1		3	10	14	2			1	2	2	2	2	1	2	2	1	1	1	2	2	1	1	1	2	1	1	2	2	1	1	1	1	2	3	2	2	1	1	4
2	2020-11-11	OK	2020-11-11T13:36:54.324+06:00	2020-11-11T21:38:23.416+06:00	Tongi	1	2	2	30	1		4	7	3	2			1	1	1	1	2	1	1	1	1	1	1	1	1	1	1	1	1	2	1	1	1	1	1	1	1	1	2	1	3	1	1	1
2	2020-11-11	OK	2020-11-11T14:37:55.244+06:00	2020-11-11T21:37:46.571+06:00	Tongi	1	1	1	45	1		4	9	1	1	26	15000	1	1	1	1	1	1	3	3	1	1	1	3	3	1	1	1	1	3	2	2	1	1	1	1	1	2	3	1	2	1	1	1
2	2020-11-11	OK	2020-11-11T15:17:35.035+06:00	2020-11-11T21:37:37.532+06:00	Tongi	1	1	1	36	1		5	11	10	1	26	22000	1	2	1	2	2	1	1	1	1	1	1	1	1	1	1	1	1	1	1	1	1	1	1	1	1	1	1	1	1	1	1	4
3	2020-11-12	OK	2020-11-12T13:53:07.758+06:00	2020-11-12T14:10:21.411+06:00	Korail Slum	1	2	2	21	1		2	13	8	2			1	1	1	1	2	1	1	1	1	1	1	2	2	2	2	1	1	3	1	3	1	1	1	1	1	2	2	2	1	2	2	1
3	2020-11-12	OK	2020-11-12T13:05:59.698+06:00	2020-11-12T13:40:27.873+06:00	Korail	1	2	2	35	1		4	7	3	2			1	3	3	1	1	1	3	1	1	3	1	3	2	1	3	2	2	1	2	3	3	2	3	3	3	2	2	2	2	1	1	1
4	2020-11-11	OK	2020-11-11T11:31:17.034+06:00	2020-11-11T12:12:38.947+06:00	Ershad	1	1	2	40	3		6	2	3	2			1	1	1	1	1	3	1	1	1	1	1	1	1	1	1	1	1	1	1	1	1	1	1	1	1	1	1	1	3	1	2	1
4	2020-11-11	OK	2020-11-11T12:36:23.574+06:00	2020-11-11T13:42:43.851+06:00	Ershad nagar	1	1	2	65	3		2	2	7	2			1	1	1	1	1	3	1	1	1	1	1	1	1	1	1	1	1	1	1	1	1	1	1	1	1	3	1	2	2	1	2	1
4	2020-11-11	OK	2020-11-11T13:12:55.293+06:00	2020-11-11T13:41:18.252+06:00	Ershad nagar	2	2	2	30	1		5	12	3	2			1	1	1	1	1	1	1	1	1	1	1	1	2	1	1	1	1	1	1	1	1	1	1	1	1	3	1	1	1	1	1	3
4	2020-11-11	OK	2020-11-11T13:49:12.185+06:00	2020-11-11T14:48:51.469+06:00	Ershadnagar	1	1	1	53	1		6	10	2	1	30	12000	1	1	1	1	1	3	1	2	1	1	1	1	1	1	1	1	1	1	1	1	1	1	1	1	1	2	2	1	2	1	1	1
4	2020-11-11	OK	2020-11-11T14:14:49.430+06:00	2020-11-11T14:44:34.783+06:00	Ershaed	2	2	2	30	1		4	7	2	1	30	1500	1	1	1	1	1	3	1	1	1	1	1	1	1	1	1	1	3	1	3	1	3	1	1	1	1	3	3	3	2	1	1	4
4	2020-11-12	OK	2020-11-12T15:35:14.803+06:00	2020-11-12T16:00:37.102+06:00	Ershedbagar	1	1	1	25	2		5	12	5	1	30	16000	1	1	1	1	1	1	1	1	1	1	1	1	3	1	2	1	1	3	1	1	1	1	1	1	1	3	1	1	2	1	1	4
3	2020-11-12	OK	2020-11-12T17:00:07.165+06:00	2020-11-12T17:28:34.863+06:00	Korail Slum	1	1	1	35	1		5	5	5	1	30	15000	1	1	1	1	1	2	1	1	1	2	1	2	2	1	2	2	1	1	2	3	1	1	1	1	1	2	2	2	1	2	2	1
2	2020-11-12	OK	2020-11-12T11:20:02.711+06:00	2020-11-12T20:52:55.396+06:00	Tongi	1	1	1	36	1		3	8	12	2			1	1	1	1	1	1	1	1	1	1	1	1	1	1	1	1	1	1	1	1	1	1	1	1	1	3	1	3	2	1	1	7
2	2020-11-12	OK	2020-11-12T14:03:35.877+06:00	2020-11-12T20:52:32.524+06:00	Tongi	1	1	1	66	1		8	8	2	2			1	1	1	1	3	1	2	2	1	1	1	3	1	1	1	1	1	2	1	1	1	1	1	1	1	1	1	1	2	1	1	1
2	2020-11-12	OK	2020-11-12T15:26:21.207+06:00	2020-11-12T20:52:14.389+06:00	Tongi	1	1	2	30	1		6	12	3	2			1	2	1	2	1	1	1	1	1	1	1	1	1	1	1	1	1	3	1	1	2	1	1	1	1	2	1	3	2	1	1	1
2	2020-11-12	OK	2020-11-12T16:34:36.599+06:00	2020-11-12T20:55:09.509+06:00	Tongi	1	1	1	34	1		3	7	1	1	26	10000	1	3	1	2	1	3	1	1	1	1	1	1	1	1	1	1	1	2	1	1	1	1	1	2	1	1	1	1	1	1	1	1
2	2020-11-12	OK	2020-11-12T17:45:25.725+06:00	2020-11-12T20:51:51.390+06:00	Tongi	1	2	2	24	1		3	10	3	2			1	1	1	1	2	1	1	1	1	1	1	1	3	1	1	2	1	1	2	1	1	1	2	1	1	3	1	1	2	1	2	1
2	2020-11-12	OK	2020-11-12T18:24:59.878+06:00	2020-11-12T20:51:23.179+06:00	Tongi	1	1	1	29	1		2	7	14	2			1	1	1	1	3	1	1	1	1	1	1	1	1	1	1	1	1	3	2	1	1	1	1	1	1	1	1	3	2	1	1	1
2	2020-11-12	OK	2020-11-12T19:32:04.614+06:00	2020-11-12T20:56:39.416+06:00	Tongi	1	1	1	25	1		3	14	1	1	26	10000	1	1	1	1	1	1	1	1	1	1	1	1	1	1	1	1	1	1	1	1	1	1	1	1	1	1	1	1	1	1	1	4
4	2020-11-12	OK	2020-11-12T17:00:56.615+06:00	2020-11-12T17:22:39.961+06:00	Ershaed	3	6	2	37	5		6	7	1	1	26	9000	1	1	1	1	1	3	1	1	1	1	1	1	1	1	2	1	1	3	1	2	3	1	1	1	1	1	1	2	2	1	2	1
4	2020-11-12	OK	2020-11-12T21:59:17.948+06:00	2020-11-12T22:30:31.274+06:00	Ershednagar	2	1	1	28	1		5	3	5	1	30	12000	1	1	1	1	1	1	1	1	1	1	1	1	1	1	1	1	2	2	2	2	1	1	2	2	2	3	2	2	2	2	1	1
3	2020-11-12	OK	2020-11-12T20:59:28.185+06:00	2020-11-12T23:48:34.726+06:00	Korail Slum	1	1	1	45	1		5	1	1	1	30	9000	1	1	1	1	1	3	1	3	1	2	1	1	1	1	1	1	1	1	1	1	1	1	1	1	1	1	3	2	2	2	1	1
3	2020-11-13	OK	2020-11-13T11:44:32.823+06:00	2020-11-13T13:25:49.771+06:00	Korail Slum	1	1	1	23	1		4	1	5	1	30	15000	1	2	1	1	2	2	2	2	2	2	2	2	2	1	2	2	1	1	2	2	1	3	3	3	3	2	2	2	2	1	2	1
3	2020-11-13	OK	2020-11-13T12:49:25.975+06:00	2020-11-13T13:24:34.923+06:00	Korail Slum	1	4	2	30	2		5	6	3	2			1	1	1	1	1	2	2	1	1	1	2	1	1	1	1	3	1	1	1	2	1	2	1	2	2	2	2	2	1	2	2	1
3	2020-11-13	OK	2020-11-13T13:36:03.989+06:00	2020-11-13T14:21:54.530+06:00	Korail Slum	1	1	1	65	1		5	1	13	2			1	3	3	3	3	3	3	3	2	3	3	3	3	3	3	3	3	1	3	3	3	1	3	3	3	3	3	3	2	2	2	3
3	2020-11-18	OK	2020-11-18T14:30:53.633+06:00	2020-11-18T17:42:19.268+06:00	Korail Slum	1	2	2	24	1		4	10	3	2			1	1	1	1	1	2	1	1	1	1	1	1	1	1	1	1	1	1	2	1	1	1	1	1	1	1	3	1	2	2	2	6
3	2020-11-18	OK	2020-11-18T13:10:15.085+06:00	2020-11-18T13:36:27.984+06:00	Korail Slum	1	2	2	28	1		5	1	3	2			1	2	1	1	1	1	1	1	1	1	1	1	2	1	2	1	1	1	1	1	1	1	2	2	3	2	2	3	2	1	2	1
3	2020-11-18	OK	2020-11-18T11:39:12.875+06:00	2020-11-18T13:35:17.076+06:00	Korail Slum	1	2	2	32	1		4	12	3	2			1	1	1	1	1	1	1	2	1	1	1	1	1	1	1	1	1	1	2	1	1	2	2	2	2	2	2	2	2	2	2	1
2	2020-11-13	OK	2020-11-13T10:27:18.892+06:00	2020-11-13T16:03:31.029+06:00	Tongi	1	4	2	19	2		4	15	8	2			1	1	1	1	1	1	1	1	1	1	1	1	1	1	1	1	1	2	1	1	1	1	1	1	1	1	1	1	2	1	1	4
2	2020-11-13	OK	2020-11-13T15:21:37.292+06:00	2020-11-13T16:03:09.946+06:00	Tongi	1	4	2	35	1		5	10	1	1	30	10000	1	1	1	1	1	1	1	1	1	1	1	1	1	1	1	1	1	1	2	2	3	1	1	1	1	2	2	1	1	1	1	1
2	2020-11-13	OK	2020-11-13T17:45:00.274+06:00	2020-11-13T18:26:41.108+06:00	Tongi	1	1	2	28	1		4	12	3	2			1	1	1	1	3	2	1	1	1	1	1	1	1	1	1	1	3	2	1	1	1	1	1	1	1	1	1	1	1	1	1	1
2	2020-11-13	OK	2020-11-13T20:02:50.573+06:00	2020-11-13T21:43:43.405+06:00	Tongi	1	2	2	36	1		8	1	3	2			1	3	1	1	1	1	1	1	1	1	1	2	1	1	1	1	1	1	1	1	1	1	1	1	1	1	1	1	2	1	1	1
3	2020-11-13	OK	2020-11-13T17:51:21.672+06:00	2020-11-13T22:41:02.561+06:00	Korail Slum	1	1	1	35	1		3	11	2	1	30	15000	1	2	1	1	1	2	1	2	2	1	1	1	1	1	1	1	1	1	1	2	1	1	1	1	1	3	1	1	2	1	1	1
3	2020-11-13	OK	2020-11-13T18:20:42.488+06:00	2020-11-13T22:44:18.704+06:00	Korail Slum	1	4	2	20	1		3	9	3	2			1	2	3	1	1	1	1	1	1	1	1	1	1	1	1	1	1	1	1	2	1	2	2	1	1	1	2	1	2	2	2	1
3	2020-11-14	OK	2020-11-14T11:45:14.252+06:00	2020-11-14T12:27:35.392+06:00	Korail Slum	1	2	2	35	1		8	1	3	2			1	1	1	1	2	2	1	2	2	2	2	2	1	1	1	2	1	1	2	1	2	1	2	2	1	2	2	2	1	2	2	1
3	2020-11-14	OK	2020-11-14T13:01:58.855+06:00	2020-11-14T13:24:37.368+06:00	Tongi	1	2	2	32	1		5	10	3	2			1	2	2	1	1	3	3	3	1	1	1	3	1	1	1	1	1	1	2	1	1	1	1	1	1	3	2	3	2	2	1	1
2	2020-11-14	OK	2020-11-14T10:57:12.892+06:00	2020-11-14T11:34:55.392+06:00	Tongi	1	4	1	24	2		6	15	8	2			1	1	1	1	1	1	1	1	1	1	1	1	1	1	1	1	1	1	2	1	1	1	1	1	1	1	2	1	1	1	1	1
2	2020-11-14	OK	2020-11-14T12:57:12.523+06:00	2020-11-14T13:32:26.303+06:00	Tongi	1	1	2	27	1		5	1	1	1	26	9000	1	1	1	1	1	1	1	1	1	1	1	1	1	1	1	1	1	2	1	1	1	1	1	1	1	1	1	1	2	1	1	1
3	2020-11-14	OK	2020-11-14T13:38:03.654+06:00	2020-11-14T14:27:56.150+06:00	Korail Slum	1	2	2	21	1		3	1	3	2			1	2	2	2	1	3	1	2	2	2	2	2	1	2	2	2	2	1	2	2	1	3	3	2	2	2	2	2	2	2	2	1
3	2020-11-14	OK	2020-11-14T14:30:24.385+06:00	2020-11-14T14:50:39.186+06:00	Korail Slum	1	1	1	40	1		5	7	6	1	20	8000	1	1	1	1	1	3	1	2	1	2	2	3	3	1	1	1	1	1	1	1	1	2	2	2	1	2	2	2	2	1	2	6
2	2020-11-14	OK	2020-11-14T15:14:13.999+06:00	2020-11-14T15:41:11.443+06:00	Tongi	1	2	2	38	1		3	7	3	2			1	1	1	1	3	1	3	1	1	1	1	1	1	1	1	1	1	3	1	1	1	1	1	1	1	1	1	1	2	1	1	6
3	2020-11-14	OK	2020-11-14T16:12:05.946+06:00	2020-11-14T16:43:17.232+06:00	Korail Slum	1	4	2	20	2		6	13	8	2			1	1	1	1	2	1	1	1	1	1	1	2	3	1	2	1	2	2	1	1	1	1	1	1	1	2	2	2	2	1	2	1
2	2020-11-14	OK	2020-11-14T19:34:07.830+06:00	2020-11-14T19:59:21.014+06:00	Tongi	1	1	1	41	1		6	1	2	2			1	3	1	1	1	3	1	1	1	1	1	1	1	1	2	1	1	3	1	1	1	1	1	1	1	1	1	1	2	1	2	1
2	2020-11-14	OK	2020-11-14T20:06:55.099+06:00	2020-11-14T20:32:59.652+06:00	Tongi	1	2	2	40	1		3	14	3	2			1	1	1	2	1	1	1	1	1	1	1	1	1	1	1	1	1	1	1	1	1	1	1	1	1	1	1	1	2	1	1	1
1	2020-11-14	OK	2020-11-14T11:07:44.121+06:00	2020-11-14T22:31:12.586+06:00	korail slum	1	4	2	20	2		5	15	8	2			1	2	1	1	1	1	2	1	1	1	1	1	2	1	1	1	1	2	1	1	1	1	1	1	1	1	2	1	3	2	1	1
1	2020-11-14	OK	2020-11-14T12:35:19.297+06:00	2020-11-14T22:36:58.072+06:00	korail slum	1	2	2	20	1		2	2	3	2			1	2	1	1	1	2	1	1	1	1	3	3	3	1	1	1	3	1	1	2	3	2	2	2	2	3	2	2	1	2	2	1
1	2020-11-14	OK	2020-11-14T13:33:23.710+06:00	2020-11-14T22:32:09.063+06:00	korail slum	1	1	1	38	1		5	7	6	1	15	8000	1	1	1	1	3	1	1	1	1	1	1	1	3	1	2	1	3	1	1	3	1	1	2	1	1	1	2	1	1	2	2	1
1	2020-11-14	OK	2020-11-14T20:10:31.020+06:00	2020-11-14T22:33:04.474+06:00	korail slum	1	4	1	19	2		4	13	8	2			1	1	1	1	1	1	1	1	1	1	1	1	1	1	1	1	1	1	1	2	1	1	1	1	1	1	1	1	2	2	1	4
1	2020-11-14	OK	2020-11-14T21:02:55.002+06:00	2020-11-14T22:29:18.616+06:00	korail slum	1	1	1	35	1		6	9	2	1	23	18000	1	1	1	1	1	1	1	1	1	1	1	1	1	1	1	1	3	3	2	1	1	1	1	1	1	3	1	1	2	2	1	1
4	2020-11-13	OK	2020-11-13T11:26:53.763+06:00	2020-11-13T11:59:33.283+06:00	Ershed nagar	2	1	1	23	1		4	7	5	1	30	18000	1	1	1	1	1	3	3	2	1	1	1	1	1	1	1	1	1	3	1	1	1	1	1	1	1	1	1	1	2	2	1	10
4	2020-11-13	OK	2020-11-13T12:04:43.997+06:00	2020-11-13T12:32:25.605+06:00	Ershaednagr	2	2	2	20	1		3	11	10	1	26	9500	1	1	1	1	1	1	1	2	1	1	1	1	1	1	1	1	1	2	1	3	1	1	1	1	1	3	1	1	2	2	2	10
4	2020-11-15	OK	2020-11-15T12:13:41.594+06:00	2020-11-15T12:38:36.486+06:00	Ershednagar	1	1	2	32	5		3	7	3	2			1	1	1	1	1	1	2	1	1	2	1	1	1	1	2	1	2	2	1	1	1	1	1	1	1	2	2	2	2	2	1	9
4	2020-11-16	OK	2020-11-16T14:51:48.104+06:00	2020-11-16T16:01:01.039+06:00	Ershaednagar	2	2	2	45	1		4	7	3	2			1	1	1	1	1	1	1	2	1	1	1	1	1	1	1	1	1	2	1	3	1	1	1	1	1	2	2	2	3	1	2	1
3	2020-11-16	OK	2020-11-16T14:43:30.768+06:00	2020-11-16T15:37:12.750+06:00	Korail Slum	1	2	2	25	2		4	7	3	2			1	1	1	3	1	3	1	1	1	1	2	1	3	1	3	1	1	2	2	1	1	1	1	1	2	3	3	3	2	2	1	1
3	2020-11-16	OK	2020-11-16T13:10:41.123+06:00	2020-11-16T13:28:15.161+06:00	Korail Slum	1	2	2	34	1		5	12	1	1	30	5000	1	1	1	1	3	1	3	1	1	1	1	1	2	1	2	1	1	1	1	1	1	1	1	1	1	3	3	1	2	1	2	6
4	2020-11-15	OK	2020-11-15T12:56:29.305+06:00	2020-11-15T13:32:24.560+06:00	Ershard nagar	1	1	2	50	3		3	1	12	1	0	0	1	1	1	1	1	3	2	1	1	2	1	1	2	1	3	1	1	2	1	1	1	1	1	1	1	2	2	2	3	2	2	6
4	2020-11-15	OK	2020-11-15T16:32:46.960+06:00	2020-11-15T16:57:15.145+06:00	Ershaednagar	1	1	1	38	1		6	4	6	1	30	14000	1	1	1	1	1	2	1	2	1	1	1	1	1	1	1	1	1	1	1	1	1	1	1	2	1	1	2	1	2	2	2	1
4	2020-11-15	OK	2020-11-15T19:18:32.985+06:00	2020-11-15T19:39:19.487+06:00	Ershaednagar	1	1	1	55	1		4	1	2	1	30	6000	1	1	1	1	1	1	2	1	1	1	1	1	3	1	2	1	1	3	1	1	3	1	1	1	1	3	1	1	1	2	1	1
2	2020-11-15	OK	2020-11-15T10:42:26.450+06:00	2020-11-15T22:26:24.974+06:00	Tangi	1	6	2	36	3		7	10	3	2			1	1	1	1	1	1	1	2	1	1	1	1	1	1	1	1	1	1	1	1	1	1	1	1	1	1	1	1	1	2	1	1
2	2020-11-15	OK	2020-11-15T14:53:25.225+06:00	2020-11-15T22:25:58.773+06:00	Tangi	1	1	1	36	1		6	7	2	1	30	12000	1	1	1	1	1	1	1	2	1	1	1	1	1	1	1	1	1	1	2	2	1	1	1	1	1	1	1	1	2	1	1	1
2	2020-11-15	OK	2020-11-15T19:53:16.415+06:00	2020-11-15T22:23:06.868+06:00	Tongi	1	1	1	38	1		4	5	5	2			1	1	1	2	1	1	1	1	1	1	1	1	1	1	1	1	2	1	2	2	3	1	1	1	1	1	3	1	2	1	1	1
2	2020-11-15	OK	2020-11-15T20:49:24.824+06:00	2020-11-15T22:27:57.722+06:00	Tangi	1	1	1	36	1		5	2	13	2			1	1	1	2	1	1	1	1	1	1	1	1	1	1	1	1	3	3	1	1	1	1	1	1	1	1	1	1	2	2	1	1
2	2020-11-15	OK	2020-11-15T21:50:04.996+06:00	2020-11-15T22:29:02.552+06:00	Tongi	2	1	1	35	1		5	11	12	2			1	1	1	1	1	1	2	1	1	1	1	1	1	1	2	1	1	2	1	1	1	1	1	1	1	3	3	1	2	1	1	1
3	2020-11-15	OK	2020-11-15T22:32:33.653+06:00	2020-11-15T23:36:08.987+06:00	Korail Slum	1	2	2	40	1		3	1	3	2			1	1	1	1	3	3	2	2	3	1	2	2	3	1	1	1	3	1	3	3	1	1	3	3	3	3	2	2	2	2	2	1
3	2020-11-16	OK	2020-11-16T10:43:09.540+06:00	2020-11-16T13:04:31.932+06:00	Korail Slum	1	4	2	24	2		5	14	1	1	26	20000	1	1	1	1	1	1	1	2	1	2	1	1	3	1	1	1	1	2	1	1	1	1	1	1	1	1	1	3	2	1	1	1
3	2020-11-16	OK	2020-11-16T12:46:15.078+06:00	2020-11-16T12:46:15.078+06:00	Korail Slum	1	2	2	20	1		2	10	3	2			2	1	2		1	3	2	1	1	1	1	1	1	1	1	1	1	1	1	1	1	1	1	1	1	2	2	2	2	2	2	1
5	2020-11-08	OK	2020-11-02T15:32:22.274+06:00	2020-11-16T12:42:54.869+06:00	ershadnagar, 2no. block	1	1	1	40	1		5	6	5	2			1	1	1	1	1	2	3	1	1	1	1	3	3	1	2	3	2	2	2	2	3	3	3	2	3	3	3	2	2	1	1	1
4	2020-11-15	OK	2020-11-15T19:44:49.886+06:00	2020-11-16T13:09:39.461+06:00	Ershaednagar	1	1	1	34	1		4	10	12	1	30	6000	1	1	1	1	1	1	1	2	1	2	1	1	2	1	2	1	1	2	1	1	1	1	1	1	1	2	3	3	2	2	1	6
4	2020-11-16	OK	2020-11-16T15:28:31.466+06:00	2020-11-16T16:01:21.832+06:00	Ershednagar	1	1	1	38	1		5	7	5	1	15	8000	1	1	1	1	1	2	1	2	1	1	1	1	1	1	1	1	1	1	1	1	1	1	1	1	1	1	1	1	2	1	1	4
2	2020-11-16	OK	2020-11-16T12:35:39.353+06:00	2020-11-16T19:35:51.170+06:00	Tangi	1	1	1	36	1		5	8	6	2			1	1	1	1	1	1	1	1	1	1	1	1	1	1	1	1	1	1	1	1	1	1	1	1	1	1	1	1	2	2	2	1
2	2020-11-16	OK	2020-11-16T13:05:44.642+06:00	2020-11-16T19:32:48.789+06:00	Tangi	1	1	1	42	1		6	7	1	1	26	12000	1	1	1	1	1	1	1	1	1	1	1	3	1	1	1	1	1	1	1	1	1	1	1	1	1	1	1	1	2	2	2	1
2	2020-11-16	OK	2020-11-16T18:46:31.355+06:00	2020-11-16T19:18:53.636+06:00	Tongi	1	1	2	40	1		3	10	14	2			1	1	1	1	1	1	1	1	1	1	1	1	1	1	1	1	1	1	2	2	1	1	1	1	1	1	1	1	2	1	1	1
2	2020-11-16	OK	2020-11-16T19:49:51.177+06:00	2020-11-16T20:09:58.691+06:00	Tongi	1	2	2	23	1		3	13	1	1	24	6500	1	1	1	1	2	1	2	1	1	1	1	1	1	1	1	1	1	1	1	1	1	1	1	1	1	3	1	1	2	1	1	1
4	2020-11-16	OK	2020-11-16T19:35:25.217+06:00	2020-11-16T20:24:04.226+06:00	Ershaednagar	1	1	2	20	2		5	5	10	1	26	8500	1	1	1	1	1	3	2	2	1	1	1	1	1	1	1	3	1	1	2	1	2	1	1	1	1	2	1	2	2	1	1	1
2	2020-11-16	OK	2020-11-16T20:19:17.111+06:00	2020-11-16T20:47:25.352+06:00	Tongi	1	2	2	20	1		2	8	3	2			1	1	1	1	1	1	1	1	1	1	1	1	1	1	1	1	3	3	1	1	1	1	1	1	1	1	3	3	3	1	2	1
2	2020-11-16	OK	2020-11-16T21:03:37.048+06:00	2020-11-16T21:45:49.682+06:00	Tongi	1	1	2	29	1		6	4	1	1	30	8000	1	2	2	1	1	1	1	1	1	1	1	1	1	1	1	1	1	1	1	1	1	1	1	1	1	3	1	1	1	1	2	1
1	2020-11-16	OK	2020-11-16T15:41:54.841+06:00	2020-11-16T23:07:21.101+06:00	korail	1	2	2	35	1		5	5	6	1	20	12000	1	2	2	1	1	1	1	1	1	1	1	2	1	1	1	1	1	1	1	1	1	1	1	1	1	1	1	1	2	2	2	1
1	2020-11-16	OK	2020-11-16T17:48:00.689+06:00	2020-11-16T23:07:28.450+06:00	korail	1	1	1	46	1		5	2	6	1	8	5000	1	1	1	1	1	1	1	3	1	1	1	2	1	1	1	2	1	1	2	2	1	3	3	3	3	3	3	3	2	2	1	1
1	2020-11-16	OK	2020-11-16T20:01:45.350+06:00	2020-11-16T23:07:11.929+06:00	korail	1	1	1	35	1		7	2	6	2			1	1	1	1	2	1	1	1	1	1	1	2	1	1	1	1	1	1	2	3	1	1	1	1	1	1	1	1	2	1	1	1
1	2020-11-16	OK	2020-11-16T21:23:55.657+06:00	2020-11-16T23:07:00.383+06:00	korail	1	4	1	20	2		4	12	8	2			1	1	1	1	1	3	1	1	1	1	1	1	1	1	1	1	1	2	1	3	1	1	1	1	1	1	1	1	1	2	2	4
3	2020-11-16	OK	2020-11-16T19:16:59.792+06:00	2020-11-16T22:52:48.858+06:00	Korail slum	1	1	1	30	1		4	7	2	1	30	20000	1	2	1	1	1	2	1	1	2	1	1	1	2	1	1	1	1	2	1	1	1	1	1	1	2	2	1	2	2	2	1	1
2	2020-11-17	OK	2020-11-17T14:34:52.785+06:00	2020-11-17T15:09:17.390+06:00	Tongi	1	1	1	46	1		3	2	2	2			1	1	1	1	1	1	1	1	1	1	1	1	3	1	1	1	1	1	1	1	1	1	1	1	1	2	2	2	2	1	2	1
2	2020-11-17	OK	2020-11-17T15:34:25.111+06:00	2020-11-17T15:59:43.514+06:00	Tongi	1	2	2	25	1		4	13	3	2			1	1	1	2	2	1	1	1	1	1	1	1	1	1	1	1	1	1	1	1	1	1	1	1	1	3	3	3	2	1	2	6
2	2020-11-17	OK	2020-11-17T16:04:42.098+06:00	2020-11-17T16:37:10.333+06:00	Tongi	1	1	1	45	1		6	1	12	2			1	3	3	1	1	3	3	1	1	1	1	3	3	1	1	1	2	1	1	3	1	1	1	1	1	3	1	1	2	2	1	1
2	2020-11-17	OK	2020-11-17T16:44:57.179+06:00	2020-11-17T17:22:13.471+06:00	Tongi	1	1	1	62	1		5	5	2	2			1	1	1	1	1	1	1	1	1	1	1	1	1	1	1	1	1	1	1	1	1	1	1	1	1	1	1	1	2	1	2	1
2	2020-11-17	OK	2020-11-17T18:18:02.440+06:00	2020-11-17T18:41:29.904+06:00	Tongi	1	1	1	27	1		4	7	5	2			1	1	1	1	1	1	1	1	1	1	1	1	1	1	1	1	1	1	1	1	1	1	1	1	1	3	1	1	2	1	1	1
4	2020-11-16	OK	2020-11-16T20:53:01.228+06:00	2020-11-17T19:26:31.091+06:00	Ershaednagar	1	1	2	80	1		5	1	2	1	30	3000	1	1	1	1	1	1	1	1	1	1	1	1	2	1	1	1	1	1	1	1	1	1	1	1	1	1	1	1	1	2	2	1
4	2020-11-16	OK	2020-11-16T22:34:31.199+06:00	2020-11-17T19:28:29.487+06:00	Ershadnagar	1	1	1	42	1		4	10	2	1	30	15000	1	1	1	1	1	3	1	1	1	1	1	3	2	1	1	1	1	2	1	1	1	1	1	1	3	3	2	3	3	1	1	1
4	2020-11-17	OK	2020-11-17T15:22:26.972+06:00	2020-11-17T19:29:17.834+06:00	Ershednagar	1	1	1	40	1		5	11	1	1	22	35000	1	1	1	1	1	1	1	2	1	1	1	1	1	1	1	1	1	2	1	1	1	1	1	1	1	1	1	1	2	2	1	1
4	2020-11-17	OK	2020-11-17T18:59:50.451+06:00	2020-11-17T19:29:56.839+06:00	Ershednahar	1	1	1	38	1		5	12	2	1	30	0	1	1	1	1	1	2	1	1	1	1	1	1	2	1	1	1	1	1	1	1	1	1	2	2	1	2	2	1	2	1	1	1
3	2020-11-17	OK	2020-11-17T12:15:07.501+06:00	2020-11-17T13:46:32.771+06:00	Korail Slum	1	2	2	26	1		3	1	3	2			1	3	1	1	2	2	2	1	1	1	1	1	1	1	1	1	1	1	2	2	1	2	1	1	1	1	2	2	2	2	2	1
3	2020-11-17	OK	2020-11-17T12:34:28.583+06:00	2020-11-17T13:49:33.873+06:00	Korail Slum	1	1	1	38	1		4	2	2	1	26	20000	1	1	3	1	3	3	1	1	2	3	1	3	3	3	1	2	3	1	2	1	1	1	1	1	1	3	2	2	2	2	1	1
3	2020-11-17	OK	2020-11-17T14:37:44.501+06:00	2020-11-17T20:30:25.071+06:00	Korail Slum	1	2	2	21	1		3	7	3	2			1	2	1	1	1	3	1	1	1	2	1	2	2	1	3	1	1	2	2	1	1	1	1	1	2	2	2	3	2	2	2	1
3	2020-11-17	OK	2020-11-17T19:05:15.456+06:00	2020-11-17T20:32:27.439+06:00	Korail Slum	1	1	2	35	1		4	5	4	1	30	6000	1	1	1	1	2	1	1	1	1	2	1	1	1	1	1	1	1	1	2	1	1	1	1	1	1	1	2	1	1	2	2	1
3	2020-11-17	OK	2020-11-17T19:34:54.314+06:00	2020-11-17T20:34:43.144+06:00	Korail Slum	1	1	1	50	1		3	12	2	1	26	15000	1	1	1	1	1	3	1	1	1	1	1	1	3	1	1	1	1	1	1	1	1	1	1	1	1	1	1	1	2	2	2	1
3	2020-11-17	OK	2020-11-17T20:03:06.396+06:00	2020-11-17T20:41:11.400+06:00	Korail Slum	1	1	1	20	1		5	7	2	1	15	5000	1	1	1	1	1	1	1	1	1	1	1	1	1	1	2	1	1	1	1	2	1	2	1	1	1	2	2	2	1	1	2	6
4	2020-11-17	OK	2020-11-17T20:54:26.091+06:00	2020-11-17T21:15:56.801+06:00	Ershednagar	1	1	2	55	3		1	7	6	1	12	4000	1	1	1	1	1	1	2	2	1	1	1	1	1	1	1	1	1	1	1	1	1	1	1	1	1	3	3	3	2	1	1	9
5	2020-11-15	OK	2020-11-15T16:37:19.966+06:00	2020-11-17T22:06:18.610+06:00	Ershadnagar,	1	1	1	50	1		2	1	6	2			1	2	1	1	1	3	1	3	1	1	1	1	3	1	2	1	1	3	3	1	3	2	1	1	2	2	2	1	3	1	1	1
1	2020-11-17	OK	2020-11-17T12:27:45.265+06:00	2020-11-17T22:13:22.529+06:00	korail	1	2	2	23	1		3	13	3	2			1	1	1	1	1	1	1	1	1	1	1	1	1	1	2	1	1	2	1	1	1	1	1	1	1	1	1	1	1	1	2	1
1	2020-11-17	OK	2020-11-17T14:17:46.668+06:00	2020-11-17T22:13:46.101+06:00	korail	1	4	1	35	1		6	11	5	1	12	20000	1	1	1	1	2	1	1	1	1	1	1	1	3	1	1	1	1	1	1	2	2	1	1	1	1	1	1	1	2	1	1	1
1	2020-11-17	OK	2020-11-17T19:36:58.085+06:00	2020-11-17T22:14:01.363+06:00	korail	1	1	2	30	1		4	7	4	1	30	7000	1	1	1	1	2	1	1	1	1	1	1	1	1	1	1	1	1	1	2	2	1	1	1	1	1	1	1	1	2	2	1	1
1	2020-11-17	OK	2020-11-17T20:13:43.553+06:00	2020-11-17T22:14:21.187+06:00	korail	1	1	2	30	1		4	2	4	1	10	8000	1	3	1	1	2	1	1	2	1	1	1	3	3	1	1	1	1	2	1	1	1	1	1	1	1	1	1	1	2	2	2	1
5	2020-11-17	OK	2020-11-17T12:10:21.574+06:00	2020-11-17T22:17:27.273+06:00	ershad nagar	1	2	2	25	1		5	10	3	2			1	1	1	1	1	2	1	1	1	1	1	3	1	1	1	1	1	2	1	1	1	1	1	1	1	1	1	1	2	2	2	6
3	2020-11-17	OK	2020-11-17T22:24:07.530+06:00	2020-11-17T23:22:23.800+06:00	Korail Slum	1	1	1	40	1		4	7	12	1	30	15000	1	1	1	1	1	3	1	1	1	1	1	2	1	1	1	1	1	1	2	2	1	1	2	1	1	3	2	3	2	2	2	1
2	2020-11-18	OK	2020-11-18T10:17:59.228+06:00	2020-11-18T10:47:26.771+06:00	Tongi	1	2	2	26	1		4	9	3	2			1	1	1	1	1	1	1	1	1	1	1	1	1	1	1	1	1	3	1	3	3	1	1	1	1	3	1	1	2	1	2	1
2	2020-11-18	OK	2020-11-18T11:19:24.258+06:00	2020-11-18T11:47:40.560+06:00	Tongi	1	2	2	28	1		4	9	3	2			1	1	1	1	1	1	1	1	1	1	1	1	1	1	1	1	1	3	1	1	1	1	1	1	1	1	1	1	2	1	2	4
2	2020-11-18	OK	2020-11-18T15:01:08.922+06:00	2020-11-18T15:35:32.215+06:00	Tongi	1	1	1	55	1		2	7	12	2			1	1	1	1	2	1	1	1	1	1	1	1	1	1	1	1	1	1	1	1	3	1	1	1	1	3	3	1	2	1	1	1
2	2020-11-18	OK	2020-11-18T15:44:52.505+06:00	2020-11-18T16:06:37.077+06:00	Tongi	1	2	2	39	1		4	7	3	2			1	2	1	1	1	2	2	1	1	1	1	1	1	1	1	1	1	1	1	1	1	1	1	1	1	3	1	1	2	1	1	1
2	2020-11-18	OK	2020-11-18T17:58:41.014+06:00	2020-11-18T18:50:52.703+06:00	Tongi	1	1	1	35	1		7	7	13	2			1	3	1	1	1	1	1	1	1	1	1	1	1	1	3	1	1	3	2	1	1	1	1	1	1	3	1	1	2	1	2	1
3	2020-11-18	OK	2020-11-18T18:23:17.423+06:00	2020-11-18T18:47:45.776+06:00	Korail Slum	1	3	2	50	1		4	1	1	1	26	10000	1	2	1	3	3	2	3	3	1	2	3	2	2	2	3	3	2	2	3	3	2	2	2	2	2	2	2	2	3	2	2	9
3	2020-11-17	OK	2020-11-17T11:57:34.705+06:00	2020-11-18T19:14:39.782+06:00	Korail Slum	1	2	2	22	1		4	12	3	2			1	1	1	1	1	1	1	1	1	1	1	1	2	1	1	1	1	2	2	1	1	1	1	1	1	1	2	2	2	1	2	1
4	2020-11-18	OK	2020-11-18T16:13:14.284+06:00	2020-11-18T16:41:29.937+06:00	Ershadnagar	1	2	1	32	1		5	7	13	2			1	1	1	1	1	2	1	2	1	1	1	1	1	1	1	1	1	2	1	1	1	1	1	1	1	2	3	1	2	2	2	1
4	2020-11-18	OK	2020-11-18T17:03:29.781+06:00	2020-11-18T17:32:27.298+06:00	Ershednagar	1	2	2	36	1		6	5	6	1	15	2500	1	1	1	1	3	2	1	1	1	2	1	1	1	1	1	1	1	1	1	1	1	1	1	1	1	1	1	1	2	2	2	7
4	2020-11-18	OK	2020-11-18T17:39:09.331+06:00	2020-11-18T17:55:24.343+06:00	Ershednagar	1	1	1	38	1		5	7	5	1	25	20000	1	1	1	1	1	3	1	1	1	1	1	1	1	1	1	1	1	1	1	1	1	1	1	1	2	1	1	1	2	2	1	6
4	2020-11-18	OK	2020-11-18T19:48:28.415+06:00	2020-11-18T20:20:00.940+06:00	Ershaednagar	2	2	2	38	1		5	2	13	2			1	1	1	1	1	1	1	1	1	1	1	1	1	1	1	1	1	1	1	1	1	1	1	1	2	2	1	1	2	2	2	1
1	2020-11-18	OK	2020-11-18T16:32:14.647+06:00	2020-11-18T22:43:18.594+06:00	korail slum	1	4	1	35	1		12	2	13	2			1	1	1	1	1	1	1	1	1	1	1	1	1	1	1	1	1	1	1	1	1	1	1	1	1	1	1	1	2	2	1	1
1	2020-11-18	OK	2020-11-18T19:37:27.805+06:00	2020-11-18T22:43:32.883+06:00	korail slum	1	4	1	24	1		6	10	13	2			1	1	1	1	2	1	1	1	1	1	1	1	1	1	1	1	1	1	1	1	1	1	1	1	1	1	1	1	1	1	2	10
1	2020-11-18	OK	2020-11-18T20:33:41.047+06:00	2020-11-18T22:42:40.837+06:00	korail slum	1	1	2	35	1		7	7	1	1	21	9000	2	1	1	1	1	1	1	1	1	1	1	3	1	1	1	3	2	1	1	1	1	2	2	2	2	2	2	2	2	2	1	7
1	2020-11-02	OK	2020-11-02T09:35:04.900+06:00	2020-11-02T21:59:48.313+06:00	mirpur slum	1	1	2	50	1		1	2	4	2			1	2	1	1	1	1	1	1	1	1	1	1	1	1	1	1	3	1	1	2	1	1	1	2	2	2	2	2	1	2	2	10
2	2020-11-14	OK	2020-11-14T18:45:31.023+06:00	2020-11-19T10:24:09.518+06:00	Tongi	1	1	1	48	1		3	6	14	2			1	1	1	1	1	1	1	1	1	1	1	1	1	1	1	1	1	1	1	1	1	1	1	1	1	1	1	1	2	1	1	1
2	2020-11-19	OK	2020-11-19T11:46:18.358+06:00	2020-11-19T12:16:54.529+06:00	Tongi	1	1	1	58	1		5	8	12	2			1	3	1	1	1	1	1	1	1	1	1	1	1	1	1	1	1	1	2	1	1	1	1	1	1	1	1	1	2	1	1	1
2	2020-11-18	OK	2020-11-18T12:37:33.483+06:00	2020-11-19T14:52:19.080+06:00	Tangi	1	1	1	58	1		9	2	7	2			1	2	1	1	1	1	2	1	1	1	1	1	1	1	1	1	1	1	2	1	1	1	1	1	1	3	3	1	2	1	2	1
2	2020-11-19	OK	2020-11-19T15:05:27.762+06:00	2020-11-19T15:37:42.502+06:00	Tongi	1	2	2	52	1		6	10	1	1	26	15000	1	1	1	1	1	1	1	1	1	1	1	1	1	1	1	1	1	1	1	1	1	1	1	1	1	1	1	1	3	1	1	1
3	2020-11-19	OK	2020-11-19T15:40:03.530+06:00	2020-11-19T18:50:20.573+06:00	Korail Slum	1	1	1	30	1		4	16	1	1	26	8500	1	2	1	1	1	1	2	3	1	3	1	1	3	3	2	1	1	3	2	2	3	3	3	3	1	3	2	2	2	2	2	4
3	2020-11-19	OK	2020-11-19T18:23:21.988+06:00	2020-11-19T18:55:29.422+06:00	Korail Slum	1	1	1	38	1		7	1	2	1	30	30000	1	1	1	1	1	1	2	1	1	1	1	3	3	1	1	1	1	1	3	1	1	1	3	1	3	3	3	3	2	2	2	6
2	2020-11-19	OK	2020-11-19T19:19:15.444+06:00	2020-11-19T19:52:48.132+06:00	Tongi	1	2	2	45	1		5	7	1	1	20	3600	1	1	1	1	3	3	1	1	1	1	1	1	1	1	1	1	1	1	1	1	1	1	1	1	1	3	3	1	1	1	1	1
2	2020-11-19	OK	2020-11-19T20:00:49.595+06:00	2020-11-19T20:44:13.234+06:00	Tongi	1	1	1	28	1		7	7	10	1	26	9800	1	2	1	1	1	1	1	1	1	1	1	1	1	1	2	1	1	3	2	2	2	1	1	1	1	3	3	1	2	1	2	1
3	2020-11-19	OK	2020-11-19T19:09:23.176+06:00	2020-11-19T21:01:11.836+06:00	Korail Slum	1	1	1	35	1		5	1	1	1	30	20000	1	2	2	2	1	2	2	2	1	2	2	2	2	1	1	1	2	1	2	2	1	2	2	1	2	2	2	2	2	2	2	1
3	2020-11-19	OK	2020-11-19T19:56:48.691+06:00	2020-11-19T20:59:52.799+06:00	Korail Slum	1	2	2	35	1		4	11	3	2			1	1	1	1	3	3	1	1	1	1	1	1	3	1	1	3	1	2	3	1	1	1	2	1	2	3	2	2	1	2	1	1
3	2020-11-19	OK	2020-11-19T21:49:46.991+06:00	2020-11-19T22:39:07.815+06:00	Korail Slum	1	1	1	36	1		4	10	1	1	30	5000	1	3	3	3	2	1	1	2	1	1	1	2	2	1	1	1	2	1	1	1	1	2	2	2	1	2	2	2	2	2	2	1
3	2020-11-19	OK	2020-11-19T22:15:44.663+06:00	2020-11-19T22:36:41.281+06:00	Korail Slum	1	2	2	24	1		2	13	1	1	22	10000	1	1	1	1	1	1	1	2	1	1	2	1	1	1	1	1	1	3	3	1	1	1	1	1	1	1	1	1	2	1	2	1
1	2020-11-19	OK	2020-11-19T09:56:26.098+06:00	2020-11-19T22:52:08.180+06:00	korail slum	1	1	1	36	1		3	1	5	1	22	9000	1	2	3	1	3	1	1	3	1	1	1	2	1	1	1	1	1	3	2	2	3	1	1	1	1	1	1	1	2	2	2	1
1	2020-11-19	OK	2020-11-19T10:35:30.237+06:00	2020-11-19T22:51:36.767+06:00	korail slum	1	1	2	22	2		5	8	13	2			1	1	1	1	2	1	1	1	1	1	1	1	1	1	1	1	1	1	1	1	1	1	1	1	1	1	1	1	1	2	2	1
1	2020-11-19	OK	2020-11-19T12:57:38.178+06:00	2020-11-19T22:52:58.770+06:00	korail slum	1	1	1	61	1		6	2	5	2			1	2	2	2	2	3	2	2	1	2	1	2	3	1	2	1	2	1	1	1	1	2	2	2	2	2	2	2	2	2	1	1
1	2020-11-19	OK	2020-11-19T19:09:46.001+06:00	2020-11-19T22:53:51.082+06:00	korail slum	1	1	1	40	1		5	2	5	1	15	5000	1	1	3	1	3	1	3	1	1	1	1	1	3	1	1	2	1	1	1	1	1	1	1	1	1	1	1	1	2	2	1	1
1	2020-11-19	OK	2020-11-19T19:47:14.302+06:00	2020-11-19T22:51:55.605+06:00	korail slum	1	1	2	35	1		5	10	3	2			1	1	1	1	1	1	1	1	1	1	1	1	1	3	2	1	1	1	1	1	1	1	1	1	1	1	1	1	2	2	2	1
1	2020-11-19	OK	2020-11-19T20:26:02.770+06:00	2020-11-19T22:52:19.564+06:00	korail slum	1	1	1	39	1		3	2	1	1	20	15000	1	2	1	1	1	1	1	1	1	1	1	1	1	1	2	1	1	1	1	1	1	2	2	2	2	2	2	2	1	2	1	1
1	2020-11-19	OK	2020-11-19T20:55:40.620+06:00	2020-11-19T22:52:29.821+06:00	korail slum	1	1	2	40	1		3	2	1	1	26	10000	1	1	1	1	1	1	1	1	1	1	1	2	1	1	2	1	2	2	3	2	1	1	1	1	1	1	1	1	2	2	2	1
1	2020-11-19	OK	2020-11-19T21:41:09.734+06:00	2020-11-19T22:52:47.665+06:00	korail slum	1	1	2	32	1		3	11	10	1	30	4000	1	1	1	1	1	1	1	1	1	1	1	3	1	1	1	1	1	1	1	1	1	1	1	1	1	1	1	1	2	2	1	1
3	2020-11-20	OK	2020-11-20T12:52:27.890+06:00	2020-11-20T13:22:41.823+06:00	Korail Slum	1	1	1	49	1		5	1	5	1	22	11000	1	2	1	1	3	2	1	1	1	1	1	1	3	1	3	1	3	2	1	1	1	2	3	1	1	1	1	1	2	1	1	6
2	2020-11-20	OK	2020-11-20T14:37:07.845+06:00	2020-11-20T15:08:56.537+06:00	Tongi	1	1	2	32	1		5	8	3	2			1	1	1	1	1	1	1	1	1	1	1	1	1	1	1	1	1	1	1	1	1	1	1	1	1	3	1	3	2	1	1	1
3	2020-11-19	OK	2020-11-19T13:33:07.792+06:00	2020-11-20T13:46:39.772+06:00	Korail Slum	1	2	2	38	1		6	8	3	2			1	1	1	1	1	1	1	1	1	1	1	1	2	1	1	1	3	1	1	1	1	1	1	1	1	3	1	2	2	2	2	1
3	2020-11-20	OK	2020-11-20T15:07:35.610+06:00	2020-11-20T15:34:21.028+06:00	Togi Slum	1	1	1	40	1		3	7	13	2			1	1	1	1	1	1	3	1	1	1	1	1	1	1	1	1	1	1	1	1	1	1	1	1	1	1	2	1	2	2	2	1
2	2020-11-20	OK	2020-11-20T15:28:22.910+06:00	2020-11-20T15:49:38.718+06:00	Tongi	1	1	1	42	1		4	16	14	1	26	6500	1	1	1	1	2	1	1	1	1	1	1	1	1	1	1	1	1	2	1	1	1	1	1	1	1	3	3	1	1	1	1	1
2	2020-11-20	OK	2020-11-20T16:33:35.510+06:00	2020-11-20T16:55:28.574+06:00	Tongi	1	4	2	21	2		2	15	1	1	26	2500	1	1	3	1	2	1	2	1	1	1	1	1	1	1	1	1	1	2	1	1	1	1	1	1	1	3	3	3	1	1	1	1
4	2020-11-18	OK	2020-11-18T20:24:25.351+06:00	2020-11-20T19:07:03.321+06:00	Ershednagar	1	1	1	24	1		3	10	10	1	26	10000	1	1	1	1	1	3	2	1	1	1	1	1	1	1	1	1	1	2	1	1	1	2	2	1	1	3	3	3	1	2	1	10
4	2020-11-18	OK	2020-11-18T21:46:29.630+06:00	2020-11-20T19:06:48.849+06:00	Ershednagar	1	1	1	35	1		7	1	5	1	30	7000	1	1	1	1	1	2	1	2	1	2	1	1	1	1	1	2	1	1	1	1	2	1	3	2	2	1	1	2	2	2	2	7
4	2020-11-20	OK	2020-11-20T18:39:44.665+06:00	2020-11-20T19:07:31.120+06:00	Ershednagar	1	1	1	50	1		3	10	12	1	3	1800	1	1	1	1	1	1	1	2	1	1	1	2	1	1	1	1	1	2	1	1	1	2	1	1	2	2	3	3	1	2	1	7
2	2020-11-20	OK	2020-11-20T19:39:10.674+06:00	2020-11-20T20:01:45.519+06:00	Tongi	1	4	2	20	2		4	15	8	2			1	1	1	1	2	1	2	1	1	1	1	1	1	1	1	1	1	2	1	1	3	1	1	1	1	3	1	1	2	1	1	1
3	2020-11-20	OK	2020-11-20T15:48:06.331+06:00	2020-11-20T16:12:31.735+06:00	Togi Slum	1	1	1	55	1		5	1	5	1	30	12000	1	3	1	1	3	1	1	1	1	2	2	3	2	1	1	1	3	3	1	3	1	3	3	3	3	3	3	3	1	2	2	1
3	2020-11-20	OK	2020-11-20T20:04:25.775+06:00	2020-11-20T20:39:45.613+06:00	Korail Slum	1	4	1	15	2		3	9	13	2			1	1	1	1	1	1	1	1	1	1	1	1	1	1	1	1	2	2	1	2	2	1	1	1	1	2	2	2	2	2	2	1
2	2020-11-20	OK	2020-11-20T20:13:35.104+06:00	2020-11-20T20:44:39.363+06:00	Tongi	1	1	1	40	1		5	16	13	2			1	2	1	1	3	1	3	1	1	1	1	1	1	1	3	1	1	1	1	1	1	1	1	1	1	3	3	1	2	1	1	1
2	2020-11-21	OK	2020-11-21T15:34:34.672+06:00	2020-11-21T15:56:06.554+06:00	Tongi	1	4	2	26	1		3	15	3	2			1	1	1	1	2	1	1	1	1	1	1	1	1	1	1	1	1	2	1	1	1	1	1	1	1	3	1	1	1	1	1	5
2	2020-11-21	OK	2020-11-21T12:34:00.898+06:00	2020-11-21T15:56:55.288+06:00	Tongi	1	1	1	55	1		2	1	5	2			1	1	1	1	3	1	3	1	1	1	1	1	1	1	1	1	1	3	2	2	1	1	1	1	1	3	3	1	2	1	2	1
2	2020-11-21	OK	2020-11-21T10:51:14.783+06:00	2020-11-21T15:56:23.068+06:00	Tongi	1	2	2	20	1		3	8	3	2			1	1	1	1	1	1	1	1	1	1	1	1	1	1	2	1	1	1	2	2	3	1	1	1	1	3	3	3	2	1	1	1
3	2020-11-21	OK	2020-11-21T10:53:05.232+06:00	2020-11-21T11:14:05.623+06:00	Korail Slum	1	2	2	19	1		3	11	3	2			1	1	1	1	1	2	1	1	1	1	1	1	3	1	3	1	1	1	2	1	1	1	1	1	1	3	2	3	2	2	1	1
3	2020-11-21	OK	2020-11-21T11:19:28.860+06:00	2020-11-21T11:58:30.746+06:00	Korail Slum	1	4	2	16	2		5	11	8	2			1	1	1	1	1	1	1	1	1	1	1	1	2	1	2	1	1	1	1	1	1	1	1	1	1	1	2	3	2	1	1	1
1	2020-11-20	OK	2020-11-20T11:44:24.567+06:00	2020-11-21T12:19:51.165+06:00	korail slum	1	2	2	40	1		5	7	3	2			1	1	1	1	1	1	1	1	1	1	1	1	1	1	1	1	1	1	1	1	1	1	1	1	1	1	1	1	2	2	1	1
1	2020-11-20	OK	2020-11-20T12:19:19.370+06:00	2020-11-20T15:38:08.009+06:00	korail slum	1	1	2	30	1		6	7	4	1	5	3000	1	3	3	1	1	1	1	1	1	1	1	1	2	1	1	1	1	1	1	1	1	1	1	1	1	1	1	1	2	2	2	7
1	2020-11-20	OK	2020-11-20T10:12:02.811+06:00	2020-11-21T12:19:41.549+06:00	korail slum	1	2	2	23	1		4	9	3	2			1	1	1	1	3	3	2	1	1	1	1	1	1	1	3	1	1	1	1	1	1	1	1	1	1	1	1	1	2	2	1	1
1	2020-11-20	OK	2020-11-20T11:20:10.147+06:00	2020-11-21T12:19:30.518+06:00	korail slum	1	1	2	35	1		4	5	3	2			1	1	1	1	1	1	1	1	1	1	1	1	1	1	1	1	1	1	1	1	1	1	1	1	1	1	1	1	2	2	1	1
3	2020-11-21	OK	2020-11-21T12:27:51.709+06:00	2020-11-21T12:48:22.905+06:00	Togi Slum	1	2	2	38	1		5	1	3	2			1	1	1	1	1	1	3	1	1	1	1	1	1	1	1	1	1	1	1	1	1	1	1	1	1	1	2	1	2	2	1	1
3	2020-11-21	OK	2020-11-21T15:56:20.969+06:00	2020-11-21T16:21:32.201+06:00	Togi Slum	1	1	1	53	1		5	1	5	1	30	15000	1	1	1	1	2	3	1	1	1	1	3	3	3	3	3	1	3	3	3	3	3	1	1	1	1	2	2	2	2	2	2	1
3	2020-11-21	OK	2020-11-21T16:23:21.439+06:00	2020-11-21T16:48:03.548+06:00	Tongi Slum	1	1	1	31	1		4	10	5	1	30	15000	1	1	1	1	2	1	1	1	1	1	1	1	3	1	1	1	1	1	1	1	1	1	1	1	1	3	3	3	2	2	1	1
2	2020-11-21	OK	2020-11-21T19:37:22.812+06:00	2020-11-21T20:03:47.010+06:00	Tongi	1	1	1	39	1		5	10	14	2			1	1	1	1	1	1	2	1	1	1	1	1	1	1	1	1	1	1	2	2	3	1	1	1	1	3	1	1	2	1	1	1
2	2020-11-21	OK	2020-11-21T20:06:48.431+06:00	2020-11-21T20:30:49.088+06:00	Tongi	1	2	2	26	1		5	7	3	2			1	1	1	1	2	1	2	1	1	1	1	1	1	1	1	1	1	3	1	1	1	1	1	1	1	1	1	1	1	1	2	1
2	2020-11-21	OK	2020-11-21T20:34:19.133+06:00	2020-11-21T21:28:33.315+06:00	Tongi	1	1	2	32	1		8	1	3	2			1	1	1	1	3	2	1	1	1	1	1	1	1	1	2	1	1	2	3	2	1	1	1	1	3	3	3	3	3	1	2	1
3	2020-11-22	OK	2020-11-22T12:39:50.778+06:00	2020-11-22T13:00:40.956+06:00	Togi Slum	1	1	1	40	1		4	7	2	1	30	9000	1	2	1	1	1	3	2	1	1	1	1	1	3	1	1	1	2	1	1	1	1	2	2	2	2	2	2	2	2	2	1	1
3	2020-11-22	OK	2020-11-22T13:06:52.073+06:00	2020-11-22T13:41:37.702+06:00	Togi Slum	1	1	1	49	1		8	11	13	2			1	1	1	1	1	1	1	1	2	1	1	1	1	1	1	1	2	2	1	1	1	1	1	1	1	3	2	1	2	1	2	1
3	2020-11-22	OK	2020-11-22T13:50:42.872+06:00	2020-11-22T14:09:36.901+06:00	Togi Slum	1	1	1	65	1		4	3	2	1	30	9000	1	2	1	1	1	1	1	1	2	1	1	1	1	1	1	1	1	1	1	1	1	1	1	1	1	2	1	3	2	1	1	1
3	2020-11-22	OK	2020-11-22T14:13:24.691+06:00	2020-11-22T14:30:24.218+06:00	Togi Slum	1	1	2	30	1		2	11	8	2			1	1	1	1	1	1	2	1	1	1	1	1	3	1	1	1	1	1	1	3	1	1	2	2	1	3	2	2	2	1	2	1
1	2020-11-21	OK	2020-11-21T12:53:48.048+06:00	2020-11-22T15:21:14.443+06:00	korail slum	1	2	1	32	1		4	2	5	1	7	10000	1	1	1	1	1	1	1	1	1	1	1	1	1	1	1	1	1	1	1	1	1	1	1	1	1	1	1	1	2	2	2	1
1	2020-11-21	OK	2020-11-21T13:23:05.091+06:00	2020-11-22T15:20:54.424+06:00	korail slum	1	1	2	21	1		3	12	3	2			1	1	1	2	1	1	1	1	1	1	2	1	1	1	1	1	1	2	1	2	2	1	1	1	1	1	1	1	2	2	1	4
1	2020-11-21	OK	2020-11-21T14:15:26.311+06:00	2020-11-22T15:21:23.143+06:00	korail slum	1	1	1	28	1		5	7	1	1	26	10000	1	1	1	1	1	1	1	1	1	1	1	1	1	1	1	1	2	1	1	1	2	1	1	1	1	1	1	1	1	1	1	4
1	2020-11-21	OK	2020-11-21T15:04:26.668+06:00	2020-11-22T15:21:48.806+06:00	korail slum	1	4	1	18	2		4	2	1	1	26	4200	1	3	3	3	3	3	1	2	1	1	3	1	3	1	3	1	3	3	3	3	3	3	3	3	3	3	3	3	2	2	1	1
1	2020-11-21	OK	2020-11-21T19:54:26.185+06:00	2020-11-22T15:20:45.713+06:00	korail slum	1	4	2	34	1		6	9	1	1	25	10000	1	1	3	3	3	1	1	3	1	1	1	2	3	1	1	1	3	1	1	1	1	1	1	1	1	1	1	1	2	2	1	7
1	2020-11-21	OK	2020-11-21T20:33:44.418+06:00	2020-11-22T15:20:36.701+06:00	korail slum	1	1	1	62	1		4	13	10	1	26	51000	1	1	1	2	2	1	2	2	1	1	2	1	1	1	1	1	1	2	2	2	1	1	1	1	1	1	1	1	1	1	1	1
1	2020-11-21	OK	2020-11-21T21:06:19.850+06:00	2020-11-22T15:21:57.580+06:00	korail slum	1	1	1	45	1		4	1	5	1	15	5000	1	2	2	1	2	1	1	3	1	1	1	2	2	1	1	2	2	3	2	2	1	1	1	1	1	1	1	1	2	2	2	7
1	2020-11-21	OK	2020-11-21T22:00:30.190+06:00	2020-11-22T15:21:04.789+06:00	korail	1	1	1	27	1		3	7	5	1	8	9000	1	2	1	1	1	1	1	1	1	1	1	1	1	1	1	2	1	2	1	1	1	1	1	1	1	1	1	1	1	2	1	1
1	2020-11-21	OK	2020-11-21T22:31:14.729+06:00	2020-11-22T15:21:31.903+06:00	korail slum	1	1	1	30	1		10	8	2	1	16	10000	1	1	1	1	1	1	2	1	1	1	1	1	1	1	1	1	1	1	2	1	1	1	1	1	1	1	1	1	2	2	1	1
3	2020-11-22	OK	2020-11-22T14:37:57.089+06:00	2020-11-22T15:46:50.498+06:00	Togi Slum	1	1	1	45	1		7	7	2	1	30	20000	1	3	1	1	1	1	1	2	1	1	1	1	1	1	1	1	1	1	2	2	1	1	1	1	1	1	1	1	2	2	1	1
2	2020-11-22	OK	2020-11-22T15:42:03.404+06:00	2020-11-22T16:10:02.791+06:00	Tongi	1	1	1	32	1		7	1	5	1	26	6000	1	1	1	1	2	1	1	1	1	1	1	1	1	1	1	1	1	1	1	2	1	1	1	1	3	3	3	1	2	1	2	1
2	2020-11-22	OK	2020-11-22T16:23:55.539+06:00	2020-11-22T16:49:55.076+06:00	Tongi	1	1	1	30	1		5	16	2	2			1	2	1	1	1	1	1	1	1	1	1	1	1	1	2	1	1	1	2	3	1	1	1	1	1	1	1	1	2	1	1	4
2	2020-11-17	OK	2020-11-17T11:34:10.380+06:00	2020-11-22T22:19:39.461+06:00	Tongi	1	2	2	33	1		5	7	3	2			1	1	1	1	1	1	1	1	1	1	1	1	1	1	2	1	1	2	1	3	1	1	1	1	1	1	1	1	2	1	2	1
1	2020-11-22	OK	2020-11-22T15:26:50.088+06:00	2020-11-22T22:34:56.046+06:00	mirpur slum	1	1	1	55	1		6	7	13	2			1	2	1	1	1	3	1	1	1	1	1	1	3	1	1	1	1	1	2	1	1	3	3	3	3	3	3	3	1	2	2	10
1	2020-11-22	OK	2020-11-22T15:56:21.938+06:00	2020-11-22T22:34:18.698+06:00	mirpur slum	1	1	2	37	1		6	2	4	1	21	4400	1	3	1	1	1	1	1	1	1	1	1	2	3	1	1	1	1	1	1	1	1	1	1	1	1	1	1	1	3	2	2	1
1	2020-11-22	OK	2020-11-22T19:01:51.640+06:00	2020-11-22T22:35:20.924+06:00	mirpur slum	1	2	2	30	1		5	6	3	2			1	1	1	1	1	3	1	1	1	1	1	1	1	1	1	1	2	1	1	1	2	1	1	1	1	1	1	1	1	1	1	1
1	2020-11-22	OK	2020-11-22T19:37:33.168+06:00	2020-11-22T22:34:37.323+06:00	mirpur slum	1	1	1	57	1		3	2	14	1	30	8000	1	1	1	2	1	1	1	1	1	1	1	1	1	1	1	1	1	1	1	1	1	1	1	1	1	1	1	1	1	1	1	7
1	2020-11-22	OK	2020-11-22T20:31:38.407+06:00	2020-11-22T22:35:28.767+06:00	mirpur slum	1	1	1	28	1		3	7	10	1	20	7000	1	2	1	1	2	1	2	1	1	1	1	1	1	1	1	1	1	2	2	1	1	1	1	1	1	1	1	1	2	1	1	1
1	2020-11-22	OK	2020-11-22T21:11:04.861+06:00	2020-11-22T22:34:46.639+06:00	mirpur slum	1	1	1	34	1		5	2	2	1	28	3000	1	1	1	1	1	1	1	1	1	1	1	1	1	1	1	1	1	2	1	1	1	1	1	1	1	1	1	1	2	2	2	1
1	2020-11-22	OK	2020-11-22T21:33:21.583+06:00	2020-11-22T22:34:27.496+06:00	mirpur slum	1	2	2	27	1		5	7	3	2			1	2	1	1	2	1	2	1	1	1	1	1	1	1	1	1	1	1	1	1	1	1	1	1	1	1	1	1	1	2	1	1
1	2020-11-22	OK	2020-11-22T21:53:26.760+06:00	2020-11-22T22:35:06.066+06:00	mirpur slum	1	2	2	37	1		5	2	2	2			1	2	1	1	1	1	1	1	1	1	1	1	3	1	1	1	1	1	1	1	1	1	1	1	1	1	1	1	2	2	2	1
3	2020-11-23	OK	2020-11-23T11:58:28.693+06:00	2020-11-23T12:25:12.835+06:00	Togi Slum	1	2	2	28	1		5	11	3	2			1	1	1	1	1	1	1	1	1	1	1	3	1	1	1	1	1	3	3	1	1	1	1	1	1	3	3	3	2	2	2	1
3	2020-11-23	OK	2020-11-23T12:28:10.702+06:00	2020-11-23T12:47:32.169+06:00	Togi Slum	1	1	1	57	1		3	2	2	1	30	15000	1	2	1	1	1	1	1	2	1	1	2	1	1	1	1	1	1	1	1	1	1	1	1	1	1	2	2	2	1	2	2	7
4	2020-11-22	OK	2020-11-22T17:29:59.651+06:00	2020-11-22T17:58:53.129+06:00	Erahednagar	1	1	2	40	5		3	9	1	1	30	5000	1	1	1	1	1	1	3	1	1	1	1	1	1	1	1	1	1	1	1	1	1	2	2	2	2	3	3	3	2	1	2	1
4	2020-11-22	OK	2020-11-22T19:26:38.821+06:00	2020-11-22T19:46:13.087+06:00	Ershednagar	1	1	1	45	1		4	9	12	1	12	5000	1	1	1	2	1	2	2	1	1	1	1	1	1	1	1	1	1	2	1	1	1	1	1	1	1	3	3	1	2	2	1	1
4	2020-11-22	OK	2020-11-22T20:30:13.936+06:00	2020-11-22T20:50:08.097+06:00	Ershednagar	1	2	2	35	1		4	2	10	1	26	10000	1	1	1	1	2	1	1	1	1	1	1	1	1	1	2	1	1	1	1	1	1	1	1	1	1	1	1	1	2	1	2	1
4	2020-11-23	OK	2020-11-23T16:00:50.198+06:00	2020-11-23T16:25:19.596+06:00	Ershednagar	1	1	1	29	1		3	10	10	1	26	27000	1	1	1	1	1	1	1	1	1	2	1	1	1	1	1	1	1	1	1	1	1	1	1	1	1	2	2	2	2	2	2	1
2	2020-11-23	OK	2020-11-23T14:27:14.478+06:00	2020-11-23T15:49:36.540+06:00	Shyampur	1	4	2	18	1		4	9	3	2			1	1	3	1	3	1	1	1	1	1	1	1	1	1	1	1	1	2	2	1	1	1	1	1	1	3	3	3	2	1	1	4
2	2020-11-23	OK	2020-11-23T15:11:55.990+06:00	2020-11-23T15:50:32.214+06:00	Tongi	1	1	2	40	3		4	7	2	2			1	1	1	1	1	1	1	1	1	1	1	1	1	1	1	1	1	1	3	1	1	1	1	1	1	3	1	1	2	1	2	1
2	2020-11-23	OK	2020-11-23T16:14:35.865+06:00	2020-11-23T16:41:02.019+06:00	Shyampur	1	1	1	36	1		4	11	2	2			1	1	1	1	1	1	1	1	1	1	1	1	1	1	2	1	2	1	2	2	1	3	3	3	3	3	1	3	2	1	1	1
4	2020-11-23	OK	2020-11-23T17:47:09.197+06:00	2020-11-23T18:14:00.093+06:00	Ershednagar	1	1	1	31	3		2	13	10	1	26	10000	1	1	1	1	1	1	1	1	1	2	1	1	1	1	1	1	1	1	1	1	1	2	1	1	1	1	1	1	2	1	1	10
3	2020-11-23	OK	2020-11-23T17:53:14.047+06:00	2020-11-23T19:22:03.858+06:00	Togi Slum	1	1	1	32	1		3	12	13	2			1	1	1	1	2	1	2	2	1	1	1	1	1	1	1	1	1	3	1	3	1	1	1	1	1	1	2	2	2	2	1	1
3	2020-11-23	OK	2020-11-23T18:14:19.330+06:00	2020-11-23T19:24:29.146+06:00	Togi Slum	1	1	1	40	1		5	7	2	1	30	15000	1	2	2	2	1	3	2	1	1	1	1	1	2	1	1	1	2	1	2	2	1	2	2	2	2	2	2	2	2	2	2	1
3	2020-11-23	OK	2020-11-23T19:01:08.047+06:00	2020-11-23T19:20:15.589+06:00	Togi Slum	1	2	2	25	1		7	7	3	2			1	1	2	1	1	3	2	1	1	1	2	2	3	1	2	1	3	1	1	3	1	1	2	2	2	2	2	2	2	2	2	1
2	2020-11-23	OK	2020-11-23T19:29:21.011+06:00	2020-11-23T20:00:50.120+06:00	Shyampur	1	1	1	24	1		3	7	5	2			1	2	2	1	1	1	1	2	1	1	1	1	1	1	1	1	1	1	1	2	1	1	1	1	1	3	3	1	2	1	2	1
4	2020-11-23	OK	2020-11-23T19:54:30.197+06:00	2020-11-23T20:24:33.322+06:00	Etshednagar	4	1	1	22	1		5	10	10	1	26	10000	1	1	1	1	1	3	1	2	1	1	1	1	1	1	1	2	2	1	2	2	1	1	1	1	1	3	1	3	2	1	2	10
2	2020-11-23	OK	2020-11-23T20:10:43.716+06:00	2020-11-23T20:34:57.888+06:00	Shyampur	1	2	2	27	1		4	7	3	2			1	1	1	1	3	1	3	1	1	1	1	1	1	1	2	1	1	1	2	2	1	1	1	1	1	3	3	1	2	1	1	7
1	2020-11-26	OK	2020-11-26T20:18:21.447+06:00	2020-11-27T07:21:03.925+06:00	mirpur slum	1	2	2	31	1		6	7	3	2			1	1	1	1	2	1	1	3	1	1	2	1	1	1	1	1	1	1	1	1	1	1	1	1	1	1	1	1	2	2	2	7
1	2020-11-26	OK	2020-11-26T16:58:33.771+06:00	2020-11-27T07:20:43.908+06:00	mirpur slum	1	2	2	30	1		5	6	3	2			1	1	1	1	1	1	3	1	1	1	1	1	1	1	1	1	1	1	1	1	1	1	1	1	1	1	1	1	2	1	2	1
1	2020-11-26	OK	2020-11-26T18:50:25.357+06:00	2020-11-27T07:20:53.152+06:00	mirpur slum	1	2	2	24	1		3	8	3	2			1	1	1	1	1	3	1	1	1	1	1	1	1	1	1	3	1	1	1	1	1	1	1	1	1	1	1	1	2	2	2	1
1	2020-11-26	OK	2020-11-26T16:27:52.689+06:00	2020-11-27T07:21:16.401+06:00	mirpur slum	1	1	1	50	1		6	2	6	2			1	1	1	1	1	1	1	1	1	1	1	2	1	1	1	1	1	1	1	1	1	1	1	1	1	1	1	1	2	1	2	1
1	2020-11-26	OK	2020-11-26T15:37:05.382+06:00	2020-11-27T07:20:31.277+06:00	mirpur slum	1	1	1	45	1		6	1	5	2			1	1	1	1	1	1	1	1	1	1	1	1	1	1	1	1	1	1	1	1	1	1	1	1	1	1	1	1	2	2	2	1
1	2020-11-23	OK	2020-11-23T14:37:19.875+06:00	2020-11-23T23:30:50.471+06:00	mirpur slum	1	1	2	35	1		4	7	3	2			1	1	1	1	1	1	1	1	1	1	1	1	1	1	1	1	1	1	1	1	1	1	1	1	1	1	1	1	2	2	1	1
1	2020-11-23	OK	2020-11-23T15:09:53.976+06:00	2020-11-23T23:31:17.249+06:00	mirpur slum	1	1	1	60	1		4	1	2	1	25	9000	1	1	1	2	2	1	1	1	1	1	1	1	3	1	1	1	1	1	1	1	1	1	1	1	1	1	1	1	2	2	2	1
1	2020-11-23	OK	2020-11-23T15:57:06.850+06:00	2020-11-23T23:30:32.268+06:00	mirpur slum	1	1	1	60	1		7	10	2	1	30	150000	1	1	1	1	3	1	1	1	1	1	1	1	1	1	1	1	1	1	2	1	1	1	1	1	1	1	1	1	2	2	2	1
1	2020-11-23	OK	2020-11-23T19:14:21.397+06:00	2020-11-23T23:31:40.999+06:00	mirpur slum	1	1	2	33	1		5	9	2	1	20	12000	1	1	1	1	1	2	1	2	1	1	1	1	1	1	1	1	1	1	1	1	1	1	1	1	1	1	1	1	2	2	2	1
1	2020-11-23	OK	2020-11-23T19:49:27.986+06:00	2020-11-23T23:31:29.504+06:00	mirpur slum	1	4	2	18	2		5	11	8	2			1	1	1	2	2	1	1	1	1	1	1	1	1	1	1	1	1	3	1	1	1	1	1	1	1	1	1	1	2	2	1	1
1	2020-11-23	OK	2020-11-23T20:50:14.012+06:00	2020-11-23T23:31:07.301+06:00	mirpur slum	1	1	1	25	2		4	10	5	1	15	16000	1	1	1	1	2	1	1	1	1	1	1	1	1	1	1	1	1	3	1	1	1	1	1	1	1	1	1	1	2	1	1	1
1	2020-11-23	OK	2020-11-23T22:29:20.248+06:00	2020-11-23T23:30:41.601+06:00	mirpur slum	1	1	1	65	1		4	1	13	2			1	1	1	1	1	1	1	1	3	1	2	2	3	1	2	2	2	1	2	2	1	1	1	1	1	1	1	1	2	2	2	1
3	2020-11-24	OK	2020-11-24T12:47:51.270+06:00	2020-11-24T13:09:52.753+06:00	Togi Slum	1	4	2	22	2		6	13	8	2			1	1	1	1	2	1	3	1	1	1	1	1	1	1	2	1	1	2	1	1	1	1	1	1	1	2	3	1	2	1	2	1
3	2020-11-24	OK	2020-11-24T13:56:58.292+06:00	2020-11-24T14:27:18.476+06:00	Togi Slum	1	1	1	40	1		5	5	5	1	30	9000	1	1	1	1	1	1	1	1	2	1	1	2	1	1	1	1	1	1	1	1	1	2	2	2	2	2	2	2	2	2	2	1
3	2020-11-24	OK	2020-11-24T14:31:21.177+06:00	2020-11-24T14:56:00.560+06:00	Togi Slum	1	1	1	34	1		7	7	2	1	30	24000	1	2	1	1	2	1	2	1	1	1	1	1	1	1	1	1	1	2	2	2	1	1	1	1	1	2	1	1	2	2	2	1
3	2020-11-24	OK	2020-11-24T16:12:18.282+06:00	2020-11-24T16:36:33.135+06:00	Togi Slum	1	1	1	37	1		4	1	6	1	30	9000	1	1	1	2	1	2	3	2	1	1	2	1	3	1	1	1	2	1	1	1	1	1	1	1	1	3	3	3	1	2	2	1
2	2020-11-22	OK	2020-11-22T19:43:48.880+06:00	2020-11-24T16:42:09.106+06:00	Tongi	1	7	1	30	1		4	5	5	2			1	2	2	1	2	2	1	1	1	1	1	1	1	1	2	1	1	1	1	1	1	1	1	1	1	1	3	1	2	1	2	1
2	2020-11-24	OK	2020-11-24T11:15:36.767+06:00	2020-11-24T11:52:47.184+06:00	Shyampur	1	2	1	35	1		5	4	5	2			1	1	1	1	2	1	1	1	1	1	1	1	1	1	1	1	1	1	2	2	3	1	1	1	1	3	1	1	2	1	2	1
2	2020-11-24	OK	2020-11-24T12:20:33.829+06:00	2020-11-24T16:41:19.139+06:00	Shyampur	1	1	1	30	1		3	7	5	2			1	1	1	3	3	1	1	1	1	1	1	1	1	1	1	1	1	1	2	3	1	1	1	1	1	1	1	1	2	1	2	1
2	2020-11-24	OK	2020-11-24T16:45:38.098+06:00	2020-11-24T17:24:54.803+06:00	Shyampur	1	2	2	19	1		5	6	3	2			1	1	1	1	1	1	1	1	1	1	1	1	1	1	1	1	1	1	1	1	1	1	1	1	1	3	3	3	2	1	2	7
5	2020-11-17	OK	2020-11-17T13:04:09.152+06:00	2020-11-24T18:54:26.540+06:00	ershadnagar	1	1	1	21	1		2	7	10	1	27	17000	1	1	1	2	1	2	1	1	1	1	1	1	1	1	1	1	1	3	1	1	2	1	1	1	1	1	2	3	3	1	2	1
2	2020-11-24	OK	2020-11-24T21:00:15.082+06:00	2020-11-24T21:39:41.508+06:00	Shyampur	1	4	1	28	2		8	10	13	2			1	2	1	1	1	1	1	1	1	1	1	1	1	1	1	1	1	1	1	1	1	1	1	1	1	3	1	2	2	1	1	1
4	2020-11-23	OK	2020-11-23T21:58:45.745+06:00	2020-11-23T22:24:59.803+06:00	Ershednagar	1	1	2	45	1		4	1	10	1	26	9000	1	1	1	1	1	1	1	1	1	1	1	1	3	1	1	1	1	2	1	1	1	1	1	1	1	2	2	3	2	1	2	10
4	2020-11-24	OK	2020-11-24T16:13:41.441+06:00	2020-11-24T20:19:08.007+06:00	Dholpur	3	1	1	22	2		5	4	6	1	7	3000	1	1	1	1	1	3	2	2	1	1	1	1	1	1	3	1	1	2	2	2	1	1	1	1	1	1	1	2	2	1	1	1
4	2020-11-24	OK	2020-11-24T16:22:29.970+06:00	2020-11-24T17:43:35.045+06:00	Dholpur	5	4	2	40	1		8	10	1	1	30	14000	1	1	1	2	1	1	1	1	1	1	1	1	2	1	1	1	1	2	1	1	1	1	1	1	1	1	1	1	2	2	2	1
4	2020-11-24	OK	2020-11-24T17:16:49.847+06:00	2020-11-24T17:42:41.007+06:00	Dholpur	2	2	1	35	1		4	2	3	2			1	1	1	1	1	1	2	1	1	1	1	1	2	1	2	1	1	1	1	1	1	1	1	1	1	3	2	3	1	2	2	1
4	2020-11-24	OK	2020-11-24T21:49:03.866+06:00	2020-11-24T22:06:06.065+06:00	Dholpur	1	1	1	40	1		4	1	1	1	30	15000	1	1	1	1	1	3	3	1	1	1	1	2	2	1	3	2	2	2	2	2	2	1	1	1	1	2	2	2	2	2	2	1
1	2020-11-24	OK	2020-11-24T12:55:00.982+06:00	2020-11-25T10:33:55.996+06:00	mirpur slum	1	2	2	30	1		6	12	1	1	26	1500	1	1	1	1	1	1	1	1	1	1	1	1	1	1	1	1	1	1	1	1	1	1	1	1	1	1	1	1	2	2	1	1
1	2020-11-24	OK	2020-11-24T13:36:21.792+06:00	2020-11-25T10:32:41.358+06:00	mirpur slum	1	4	1	15	2		4	9	8	2			1	1	1	1	1	2	1	1	1	1	1	1	1	1	1	1	3	3	3	3	1	1	1	1	1	1	1	1	2	1	2	1
1	2020-11-24	OK	2020-11-24T13:58:16.795+06:00	2020-11-25T10:34:16.075+06:00	mirpur slum	1	2	2	25	1		5	10	3	2			1	1	1	1	1	2	1	1	1	1	1	2	1	1	1	1	1	1	1	1	1	1	1	1	1	1	1	1	2	2	2	1
1	2020-11-24	OK	2020-11-24T14:41:04.635+06:00	2020-11-25T10:34:05.636+06:00	mirpur slum	1	1	1	38	1		4	7	6	2			1	1	1	1	1	1	1	1	1	1	1	1	1	1	1	1	1	1	1	1	1	1	1	1	1	1	1	1	2	1	1	1
1	2020-11-24	OK	2020-11-24T15:06:26.524+06:00	2020-11-25T10:33:33.519+06:00	mirpur slum	1	2	2	28	1		5	7	3	2			1	1	1	1	3	1	1	2	1	1	1	1	1	1	1	1	1	1	1	1	1	1	1	1	1	1	1	1	1	1	2	1
1	2020-11-24	OK	2020-11-24T16:41:34.474+06:00	2020-11-25T10:33:14.338+06:00	mirpur slum	1	2	2	40	1		5	2	3	2			1	1	1	1	1	1	1	1	1	1	1	1	1	1	1	1	1	1	1	1	1	1	1	1	1	1	1	1	2	2	1	1
1	2020-11-24	OK	2020-11-24T19:23:23.908+06:00	2020-11-25T10:33:04.270+06:00	mirpur slum	1	1	1	48	1		5	12	1	1	30	12000	2	2	2	1	2	1	2	2	1	1	3	2	1	1	1	1	1	1	3	2	2	2	2	2	2	2	2	2	2	2	2	1
1	2020-11-24	OK	2020-11-24T20:39:24.171+06:00	2020-11-25T10:33:46.092+06:00	mirpur slum	1	1	1	36	1		4	2	6	2			1	2	1	1	2	1	1	1	1	1	1	1	3	1	1	1	1	2	1	1	1	1	1	1	1	1	1	1	1	2	1	1
1	2020-11-24	OK	2020-11-24T22:00:27.685+06:00	2020-11-25T10:34:26.604+06:00	mirpur slum	1	1	1	31	1		6	2	5	1	7	9000	1	2	2	1	2	1	1	1	1	1	1	2	1	1	1	1	1	1	1	1	1	1	1	1	1	1	1	1	2	2	1	1
1	2020-11-24	OK	2020-11-24T22:47:53.983+06:00	2020-11-25T10:32:52.441+06:00	mirpur slum	1	1	1	26	1		3	7	10	1	30	14000	1	1	1	1	2	1	1	1	1	1	1	1	1	1	2	1	3	1	2	2	1	1	1	1	1	1	1	1	1	2	2	1
3	2020-11-24	OK	2020-11-24T16:47:50.561+06:00	2020-11-25T12:37:26.159+06:00	Togi Slum	1	1	2	32	1		6	9	13	2			1	2	1	1	2	1	1	1	1	1	1	1	1	1	1	1	1	2	1	1	1	1	1	1	1	1	1	1	1	1	1	1
3	2020-11-25	OK	2020-11-25T12:19:05.010+06:00	2020-11-25T12:39:45.260+06:00	Togi Slum	1	6	2	38	1		7	4	2	1	30	9000	1	1	2	1	1	1	1	1	1	1	1	1	1	1	1	1	1	1	1	3	1	1	1	1	1	3	1	1	2	2	2	1
3	2020-11-25	OK	2020-11-25T12:57:03.074+06:00	2020-11-25T13:18:37.443+06:00	Togi Slum	1	2	2	30	1		5	7	3	2			1	1	1	1	2	2	1	1	2	2	2	2	1	1	1	1	2	1	1	2	1	1	1	1	2	1	2	2	2	1	1	1
3	2020-11-25	OK	2020-11-25T18:04:24.379+06:00	2020-11-25T18:32:09.072+06:00	Togi Slum	1	1	1	50	1		5	11	2	1	30	30000	1	1	1	1	1	1	1	1	1	1	1	1	1	1	1	1	1	1	2	1	1	1	1	1	3	1	1	3	2	2	1	1
5	2020-11-15	OK	2020-11-15T16:31:12.919+06:00	2020-11-25T19:06:40.776+06:00	Tungi ershadnagar	1	1	1	72	1		4	7	7	2			1	3	1	2	1	1	1	1	1	1	3	2	3	1	3	1	1	2	1	1	1	1	1	1	1	3	1	1	3	1	1	1
3	2020-11-25	OK	2020-11-25T18:35:08.285+06:00	2020-11-25T19:10:33.137+06:00	Togi Slum	1	1	2	26	1		4	1	14	1	15	5000	1	1	1	1	2	2	1	1	1	1	2	1	1	1	1	1	1	1	1	1	1	1	1	1	1	1	1	1	2	2	2	1
4	2020-11-25	OK	2020-11-25T13:54:00.062+06:00	2020-11-25T21:18:39.592+06:00	Dholur	1	1	2	50	5		5	1	4	1	30	3500	1	1	1	2	1	2	2	1	1	1	1	1	1	1	1	1	3	1	3	3	1	1	1	1	1	1	1	1	2	2	2	10
4	2020-11-25	OK	2020-11-25T17:54:57.337+06:00	2020-11-25T19:38:55.319+06:00	Ershednagar	1	1	1	32	1		3	10	10	1	26	30000	1	1	1	1	1	1	1	1	1	1	1	1	1	1	2	1	1	2	1	1	1	1	1	1	1	1	1	2	1	2	1	10
4	2020-11-25	OK	2020-11-25T19:10:16.616+06:00	2020-11-25T19:39:28.429+06:00	Ershaednagar	1	1	1	39	1		4	2	6	1	8	10000	1	1	1	1	1	1	1	1	1	1	1	1	1	1	1	1	1	2	1	1	1	1	1	1	1	1	1	1	1	2	1	10
4	2020-11-25	OK	2020-11-25T20:48:51.327+06:00	2020-11-25T21:17:16.327+06:00	Dholpur	5	6	1	23	1		9	12	1	1	30	26000	1	1	1	1	3	1	1	1	1	1	1	1	1	1	1	1	1	2	2	2	1	1	1	1	1	1	1	1	1	1	1	10
3	2020-11-26	OK	2020-11-26T11:37:43.805+06:00	2020-11-26T12:35:35.912+06:00	Togi Slum	1	1	1	55	1		3	7	6	1	26	8000	1	2	1	2	1	1	2	2	2	1	1	2	1	1	1	1	2	1	2	3	1	1	1	1	1	3	3	3	2	2	2	1
1	2020-11-25	OK	2020-11-25T14:36:21.732+06:00	2020-11-26T16:23:40.027+06:00	mirpur slum	1	4	2	22	2		4	15	13	2			1	1	1	1	1	1	1	1	1	1	1	1	1	1	1	1	1	2	1	1	1	1	1	1	1	1	1	1	2	1	1	1
1	2020-11-25	OK	2020-11-25T20:17:14.945+06:00	2020-11-26T16:23:26.426+06:00	mirpur slum	1	1	2	32	1		2	2	14	2			1	1	1	1	1	2	1	1	1	1	1	1	1	1	2	2	2	2	2	2	1	1	1	1	1	1	1	1	2	2	2	1
3	2020-11-26	OK	2020-11-26T12:39:42.116+06:00	2020-11-26T20:12:26.898+06:00	Togi Slum	1	1	1	45	1		5	1	5	1	30	9000	1	1	1	1	1	2	1	1	2	1	2	2	2	1	2	2	1	1	2	1	3	1	1	1	1	3	1	1	2	1	1	1
3	2020-11-26	OK	2020-11-26T18:08:10.349+06:00	2020-11-26T20:14:03.653+06:00	Togi Slum	1	1	1	40	1		4	7	5	1	15	10000	1	1	1	1	1	1	1	1	1	1	2	2	2	1	2	1	1	1	2	2	1	1	1	1	1	1	1	1	1	2	2	1
3	2020-11-26	OK	2020-11-26T20:23:55.846+06:00	2020-11-26T21:13:00.749+06:00	Togi Slum	1	1	1	38	1		3	7	11	1	10	14000	1	1	1	1	1	3	1	2	1	1	2	2	1	1	1	1	1	1	1	1	1	1	1	1	1	2	1	3	2	2	2	1
3	2020-11-26	OK	2020-11-26T20:42:53.427+06:00	2020-11-26T21:10:15.517+06:00	Togi Slum	1	1	1	28	1		4	11	5	1	20	15000	1	1	1	1	2	3	1	2	1	1	2	2	2	2	2	1	1	3	1	3	3	1	1	1	1	1	3	1	2	2	2	1
2	2020-11-26	OK	2020-11-26T17:52:55.104+06:00	2020-11-27T08:01:31.022+06:00	Tongi	1	2	2	21	1		5	15	3	2			1	1	1	1	3	1	3	1	1	1	1	1	1	1	2	1	3	3	1	3	1	1	1	1	1	1	1	1	1	1	1	6
2	2020-11-26	OK	2020-11-26T19:49:52.859+06:00	2020-11-27T08:05:04.951+06:00	Tongi	1	1	1	35	1		1	12	1	1	26	9700	1	1	1	1	1	1	3	1	1	1	2	1	1	1	1	1	1	1	2	2	1	1	1	1	1	3	3	1	1	1	1	1
2	2020-11-25	OK	2020-11-25T15:18:21.366+06:00	2020-11-27T08:14:35.030+06:00	Shyampur	1	1	1	39	1		5	1	2	2			1	1	1	2	1	1	1	1	1	1	1	1	1	1	2	1	1	1	2	2	1	1	1	1	1	3	3	3	2	2	2	1
2	2020-11-26	OK	2020-11-26T20:45:36.728+06:00	2020-11-27T08:17:00.311+06:00	Tongi	1	1	1	24	1		2	1	1	1	26	8000	1	1	1	1	1	2	1	1	1	1	1	1	1	1	1	1	3	1	1	1	2	1	1	1	1	3	1	1	1	1	1	1
2	2020-11-26	OK	2020-11-26T19:02:43.927+06:00	2020-11-27T08:18:18.678+06:00	Tongi	1	1	1	30	1		4	12	2	2			1	1	1	1	1	1	1	1	1	1	1	1	1	1	1	1	1	1	2	1	1	1	1	1	1	1	1	1	1	1	2	1
2	2020-11-26	OK	2020-11-26T20:16:51.944+06:00	2020-11-27T08:20:02.759+06:00	Tongi	1	1	1	30	1		4	6	1	1	26	12000	1	1	1	1	1	1	2	1	1	1	1	1	1	1	1	1	1	2	2	1	1	1	1	1	1	1	1	1	2	1	1	1
2	2020-11-25	OK	2020-11-25T14:42:27.605+06:00	2020-11-27T08:24:11.893+06:00	Shyampur	1	1	1	62	1		4	5	2	2			1	3	1	1	1	1	1	1	1	1	1	1	1	1	1	1	1	1	1	1	1	1	1	1	1	3	2	3	2	1	1	1
4	2020-11-26	OK	2020-11-26T18:51:57.750+06:00	2020-11-26T19:51:48.371+06:00	Ershednagar	1	1	1	38	1		4	10	1	1	26	14000	1	1	1	1	1	1	1	1	1	1	1	1	1	1	1	1	1	1	1	1	1	1	2	2	2	2	1	2	2	1	2	1
4	2020-11-26	OK	2020-11-26T19:25:40.365+06:00	2020-11-26T19:50:57.564+06:00	Ershednagar	3	4	2	17	2		3	8	10	1	26	10000	1	1	1	1	1	1	1	1	1	1	1	1	1	1	1	2	2	1	2	2	1	2	2	2	1	3	2	2	2	2	2	1
4	2020-11-28	OK	2020-11-28T12:36:59.762+06:00	2020-11-28T12:58:46.252+06:00	Dholpur	2	2	2	32	1		4	2	3	2			1	1	1	1	1	1	3	1	1	1	1	1	1	1	3	2	2	3	1	1	1	1	1	1	1	3	1	2	2	1	1	1
4	2020-11-28	OK	2020-11-28T13:15:23.781+06:00	2020-11-29T10:30:43.017+06:00	Dholpur	1	1	1	48	1		4	2	11	1	3	10000	1	2	2	1	1	3	2	1	3	1	2	1	1	1	1	2	3	3	2	3	1	2	2	2	2	2	2	2	2	2	2	1
5	2020-11-29	OK	2020-11-29T17:33:42.487+06:00	2020-11-29T18:09:03.421+06:00	Tongi	1	2	2	28	1		4	13	3	2			1	1	1	1	1	2	1	1	1	1	1	3	1	1	1	1	1	1	1	1	1	1	1	1	1	1	2	2	2	1	1	4
5	2020-11-29	OK	2020-11-29T16:35:13.565+06:00	2020-11-30T12:23:02.175+06:00	Ershad nagar	1	1	1	70	1		6	1	14	2			1	1	1	1	1	1	1	1	1	1	1	1	3	1	2	1	1	2	2	1	1	1	1	1	2	3	3	3	3	2	1	1
4	2020-11-30	OK	2020-11-30T17:53:15.672+06:00	2020-11-30T18:14:50.127+06:00	Mirpur	1	1	1	45	1		7	4	5	1	28	15000	1	1	1	1	1	1	1	1	1	1	1	1	1	1	2	1	1	1	1	1	1	1	1	1	1	1	1	1	2	2	2	1
4	2020-11-30	OK	2020-11-30T21:11:05.747+06:00	2020-11-30T21:32:14.302+06:00	Mirpur	1	1	1	48	1		5	1	2	1	15	17000	1	1	1	1	3	3	1	2	1	1	1	3	2	1	3	3	3	3	3	3	1	1	1	1	1	2	1	1	2	2	1	1
4	2020-11-30	OK	2020-11-30T21:40:08.590+06:00	2020-11-30T22:06:09.870+06:00	Mirpur	1	1	1	27	1		4	5	10	1	26	10100	1	1	1	1	1	3	1	1	1	1	1	1	1	1	1	1	2	2	2	2	1	1	1	1	1	1	1	1	1	1	2	1
4	2020-11-30	OK	2020-11-30T22:08:23.665+06:00	2020-11-30T22:38:06.210+06:00	Mirpur	1	1	1	45	1		6	7	5	1	30	1600	1	1	1	1	1	3	1	2	1	1	1	1	3	1	2	1	1	1	1	3	1	1	1	1	1	3	1	2	1	2	2	10
4	2020-11-30	OK	2020-11-30T16:52:34.869+06:00	2020-11-30T17:16:41.530+06:00	Mirpur	1	1	1	36	1		5	10	13	2			1	1	1	1	1	3	3	1	1	1	1	1	1	1	1	1	1	1	1	1	1	1	1	1	1	1	1	1	2	2	1	1
4	2020-11-30	OK	2020-11-30T17:29:23.668+06:00	2020-11-30T17:47:26.484+06:00	Mirpur	3	4	2	18	2		5	13	8	2			1	1	1	1	1	1	1	1	1	1	1	1	1	1	1	1	1	2	1	1	1	1	1	1	1	2	2	2	3	2	1	1
6	2020-11-04	OK	2020-11-04T10:51:31.654+06:00	2020-11-30T13:48:03.947+06:00	Ershad Nagar, Tongi	1	1	1	65	1		5	12	7	1	30	2000	1	1	1	1	1	3	3	1	1	1	1	1	3	1	1	1	1	1	3	3	1	1	1	1	1	1	2	1	3	1	1	1
6	2020-12-01	OK	2020-12-01T16:32:54.285+06:00	2020-12-01T17:04:26.346+06:00	Mirupur 12, Iklas Mollar Bosti	1	1	1	30	1		4	4	5	1	20	12000	1	2	1	3	1	3	1	1	1	1	1	1	3	1	1	1	3	3	3	3	3	1	1	1	2	2	2	2	2	1	1	1
5	2020-11-30	OK	2020-11-30T12:23:28.401+06:00	2020-12-01T18:52:40.354+06:00	mirpur	1	1	2	35	3		3	10	3	2			1	1	1	1	1	1	1	1	1	1	1	1	2	1	1	1	1	2	1	1	1	1	1	1	1	1	1	1	2	1	1	1
6	2020-12-01	OK	2020-12-01T17:06:09.443+06:00	2020-12-01T22:32:29.813+06:00	Ikhlas Mollar Bosti, Mirpur 12	1	1	1	21	1		2	12	10	1	30	6000	1	1	1	1	1	3	3	1	1	1	1	1	3	1	1	1	1	1	1	3	1	1	1	1	1	1	3	3	2	1	1	3
6	2020-12-01	OK	2020-12-01T22:32:33.577+06:00	2020-12-02T00:48:32.443+06:00	Ikhlas Mollar Bosti, Mirpur 12	1	1	2	46	3		5	1	4	1	30	5000	1	1	1	1	1	3	1	1	1	1	1	1	3	1	1	1	3	1	1	1	1	1	1	1	3	3	3	3	2	1	1	1
4	2020-12-01	OK	2020-12-01T15:57:41.808+06:00	2020-12-01T16:26:19.852+06:00	Mirpur	1	1	1	30	1		3	1	5	1	25	5000	1	1	1	1	1	2	1	1	1	1	1	2	1	1	1	1	1	1	2	2	1	1	1	1	1	2	2	2	3	2	2	7
4	2020-12-01	OK	2020-12-01T17:59:06.073+06:00	2020-12-01T18:27:10.539+06:00	Ershednagar	1	1	1	58	1		11	6	2	1	30	15000	1	1	1	1	1	1	2	2	1	1	1	1	1	1	1	1	1	1	1	1	1	1	1	1	1	2	1	1	2	2	1	7
4	2020-12-01	OK	2020-12-01T19:06:52.991+06:00	2020-12-01T19:27:42.985+06:00	Ershednagar	1	1	2	50	5		4	1	1	1	30	9000	1	1	1	1	1	1	1	1	1	1	1	1	3	1	3	1	1	2	1	1	1	1	1	1	1	3	1	1	1	1	2	1
4	2020-12-01	OK	2020-12-01T19:29:59.509+06:00	2020-12-01T21:09:11.385+06:00	Ershednagar	2	2	2	43	1		7	1	1	1	26	9000	1	1	1	1	1	1	1	1	1	1	1	3	1	1	1	2	2	1	2	2	1	1	1	1	1	1	1	1	1	1	2	10
4	2020-12-01	OK	2020-12-01T19:53:57.768+06:00	2020-12-01T20:14:42.305+06:00	Ershadnagar	3	1	1	24	2		5	9	5	1	30	18000	1	1	1	1	1	1	1	1	1	1	1	1	3	1	2	1	1	1	1	1	1	1	1	1	1	3	1	3	1	1	2	4
[truncated: 28 more columns]
